# Supplementary material for: Genomic analysis of a riboflavin-overproducing Ashbya gossypii mutant isolated by disparity mutagenesis
Source: BMC Genomics. 2020 Apr 23;21:319. doi: 10.1186/s12864-020-6709-7 (PMC7181572; doi:10.1186/s12864-020-6709-7)
Supplement: Supplementary file 1 — Additional file 1: Table S1. All 33 homozygous mutations detected in the coding sequences of the MT genome. Table S2. All 1377 heterozygous mutations detected in coding sequences of the MT genome. Table S3. Gene Ontology (GO) enrichment analysis of the genes containing mutations. Table S4. Genes assigned over-represented Gene Ontology. Table S5. Genes assigned under-represented Gene Ontology. [file 12864_2020_6709_MOESM1_ESM.xlsx]

## Sheet: Table S1
Table S1. All 33 homozygous mutations detected in the coding sequences of the MT genome.
Chromosome	Position	Reference	Variation	Quality	Impact	Functional class	Gene	Locus_tag	Accession	Product	DNA changes	Protein changes	WT_ref	WT_var	MT_ref	MT_var
II	459858	A	T	1713.42	moderate	missense	AGOS_ABR034W	AGOS_ABR034W	AAS50804		c.632A>T	p.Lys211Met	31	0	0	46
II	496139	C	T	1495.42	moderate	missense	AGOS_ABR055C	AGOS_ABR055C	AAS50825		c.1180G>A	p.Gly394Arg	39	0	0	38
II	519347	G	T	1398.42	moderate	missense	AGOS_ABR070C	AGOS_ABR070C	AAS50840		c.1103C>A	p.Pro368His	33	0	0	38
III	465551	A	C	2225.42	moderate	missense	AGOS_ACR060W	AGOS_ACR060W	AAS51287		c.1693A>C	p.Thr565Pro	96	0	0	60
III	691218	T	C	1566.42	moderate	missense	AGOS_ACR194C	AGOS_ACR194C	AAS51420		c.515A>G	p.Gln172Arg	64	0	0	42
III	726948	CG	C	1167.38	high	frameshift	SHM2	AGOS_ACR215C	AAS51441	Serine hydroxymethyltransferase, cytosolic	c.1332delC	p.Glu445fs	23	0	0	30
III	817692	C	A	2213.42	moderate	missense	DYN1	AGOS_ACR258W	AAS51484	Dynein heavy chain, cytoplasmic	c.7952C>A	p.Ser2651Tyr	63	0	0	55
IV	133072	G	T	1775.42	moderate	missense	EXO84	AGOS_ADL321W	AAS51599	Exocyst complex component EXO84	c.1902G>T	p.Leu634Phe	54	0	0	49
IV	199365	G	A	1523.42	moderate	missense	AGOS_ADL287C	AGOS_ADL287C	AAS51633		c.206C>T	p.Thr69Met	32	0	0	39
IV	903881	C	A	2293.42	moderate	missense	AGOS_ADR112W	AGOS_ADR112W	AAS52032		c.82C>A	p.Leu28Met	77	0	0	62
IV	945333	C	T	1638.42	moderate	missense	AGOS_ADR134C	AGOS_ADR134C	AAS52054		c.46G>A	p.Val16Ile	41	0	0	43
IV	1014540	T	G	1544.42	moderate	missense	AGOS_ADR177C	AGOS_ADR177C	AAS52097		c.2447A>C	p.Lys816Thr	43	0	0	39
IV	1091768	T	C	1478.42	moderate	missense	AGOS_ADR221C	AGOS_ADR221C	AAS52141		c.1151A>G	p.His384Arg	50	0	0	40
IV	1175589	C	T	1796.42	moderate	missense	AGOS_ADR276W	AGOS_ADR276W	AAS52196		c.1010C>T	p.Ser337Phe	32	0	0	47
IV	1178932	C	T	1895.42	moderate	missense	AGOS_ADR279C	AGOS_ADR279C	AAS52199		c.1813G>A	p.Gly605Arg	29	0	0	52
IV	1297919	G	A	2614.42	moderate	missense	APL6	AGOS_ADR335C	AAS52255	AP-3 complex subunit beta	c.1420C>T	p.Leu474Phe	59	0	0	66
IV	1433004	T	A	1442.42	moderate	missense	AGOS_ADR404C	AGOS_ADR404C	AAS52323		c.2317A>T	p.Thr773Ser	40	0	0	38
IV	1433040	T	G	1455.42	moderate	missense	AGOS_ADR404C	AGOS_ADR404C	AAS52323		c.2281A>C	p.Thr761Pro	41	0	0	39
V	70024	C	A	1836.42	moderate	missense	AGOS_AEL305C	AGOS_AEL305C	AAS52379		c.1365G>T	p.Gln455His	39	0	0	46
V	892576	A	G	1699.42	moderate	missense	AGOS_AER134W	AGOS_AER134W	AAS52817		c.688A>G	p.Met230Val	40	0	0	46
VI	1206744	A	T	1618.42	moderate	missense	LIA1	AGOS_AFR426C	AAS53797	Deoxyhypusine hydroxylase	c.196T>A	p.Cys66Ser	60	0	0	44
VI	1616424	A	G	2679.42	moderate	missense	AGOS_AFR645W	AGOS_AFR645W	AAS54017		c.940A>G	p.Asn314Asp	39	0	0	74
VI	1649304	T	C	1933.42	moderate	missense	AGOS_AFR661W	AGOS_AFR661W	AAS54033		c.2890T>C	p.Ser964Pro	57	0	0	51
VI	1715322	A	C	1834.42	moderate	missense	AGOS_AFR689W	AGOS_AFR689W	AAS54061		c.790A>C	p.Ile264Leu	43	0	0	48
VI	1763086	A	G	1677.42	moderate	missense	AGOS_AFR718W	AGOS_AFR718W	AAS54090		c.520A>G	p.Asn174Asp	24	0	0	43
VII	791717	C	A	1505.42	moderate	missense	AGOS_AGL123W	AGOS_AGL123W	AAS54368		c.314C>A	p.Pro105Gln	43	0	0	41
VII	962069	G	A	1560.42	high	stop_gained	AGOS_AGL036C	AGOS_AGL036C	AAS54454		c.1066C>T	p.Gln356*	38	0	0	42
VII	1170126	C	A	680.19	moderate	missense	SEN2	AGOS_AGR073C	AAS54562	Syntenic homolog of Saccharomyces cerevisiaeYLR105C (SEN2)	c.758G>T	p.Trp253Leu	24	25	0	39
VII	1260157	A	T	1649.42	moderate	missense	AGOS_AGR108C	AGOS_AGR108C	AAS54598		c.2684T>A	p.Ile895Asn	41	0	0	44
VII	1457389	T	C	1359.42	moderate	missense	BRO1	AGOS_AGR204W	AAS54694	Vacuolar protein-sorting protein BRO1	c.173T>C	p.Leu58Pro	58	0	0	37
VII	1610761	G	A	2045.42	moderate	missense	ETT1	AGOS_AGR299W	AAS54789	Enhancer of translation termination 1	c.367G>A	p.Gly123Arg	42	0	0	52
VII	1690928	T	C	1849.42	moderate	missense	AGOS_AGR346C	AGOS_AGR346C	AAS54836		c.217A>G	p.Lys73Glu	37	0	0	47
VII	1753850	G	A	1884.42	moderate	missense	LYS5	AGOS_AGR382W	AAS54872	L-aminoadipate-semialdehyde dehydrogenase-phosphopantetheinyl transferase	c.365G>A	p.Arg122His	32	0	0	49
WT_ref: Number of the reads containing the reference sequence in each genomic positioin of WT strain
WT_var: Number of the reads containing the mutated sequence in each genomic position of WT strain
MT_ref: Nnumber of the reads containing the reference sequence in each genomic position of MT strain
MT_var: Number of the reads containing the mutated sequence in each genomic position of MT strain

## Sheet: Table S2
Table S2. All1377 heterozygous mutations detected in the coding sequences of the MT genome.
Chromosome	Position	Reference	Variation	Quality	Impact	Functional class	Gene	Locus_tag	Accession	Product	DNA changes	Protein changes	WT_ref	WT_var	MT_ref	MT_var	MT total	Ratio of mutated reads
VI	799900	G	A	1117.19	missense	moderate	2018-10-01	AGOS_AFR198W	AAS53569	Syntenic homolog of Saccharomyces cerevisiae YKL134C (OCT1)	c.998G>A	p.Arg333Gln	39	0	11	33	44	0.75
IV	1219791	A	C	833.19	missense	moderate	AGOS_ADR298W	AGOS_ADR298W	AAS52219	Syntenic homolog of Saccharomyces cerevisiae YDR330W (UBX5)	c.292A>C	p.Thr98Pro	40	0	9	26	35	0.742857
VII	171913	A	C	1457.19	missense	moderate	TEL1	AGOS_AGL287W	AAS54204	Syntenic homolog of Saccharomyces cerevisiae YBL088C (TEL1)	c.3647A>C	p.Tyr1216Ser	71	0	15	43	58	0.741379
VI	1529553	G	A	1151.19	missense	moderate	AGOS_AFR603C	AGOS_AFR603C	AAS53974	Syntenic homolog of Saccharomyces cerevisiae YOL090W (MSH2)	c.2128C>T	p.Pro710Ser	46	0	12	33	45	0.733333
V	797858	C	A	1299.19	missense	moderate	AGOS_AER085C	AGOS_AER085C	AAS52769	Syntenic homolog of Saccharomyces cerevisiae YKL182W (FAS1)	c.2662G>T	p.Asp888Tyr	58	0	14	38	52	0.730769
VI	1610915	A	C	859.19	missense	moderate	AGOS_AFR641W	AGOS_AFR641W	AAS54012	Syntenic homolog of Saccharomyces cerevisiae YNL246W (VPS75)	c.71A>C	p.Glu24Ala	26	0	10	25	35	0.714286
II	686556	T	C	1009.19	missense	moderate	AGOS_ABR152C	AGOS_ABR152C	AAS50924	Syntenic homolog of Saccharomyces cerevisiaeYJR110W (YMR1)	c.611A>G	p.Gln204Arg	38	0	14	33	47	0.702128
V	125721	C	A	873.19	missense	moderate	AGOS_AEL275C	AGOS_AEL275C	AAS52409	Syntenic homolog of Saccharomyces cerevisiae YPR183W (DPM1)	c.297G>T	p.Gln99His	50	0	12	28	40	0.7
VII	1759739	C	A	1036.19	missense	moderate	AGOS_AGR385C	AGOS_AGR385C	AAS54875	Syntenic homolog of Saccharomyces cerevisiae YGL156W (AMS1)	c.48G>T	p.Lys16Asn	29	0	13	30	43	0.697674
VII	1127728	T	C	1132.19	missense	moderate	AGOS_AGR050W	AGOS_AGR050W	AAS54539	Syntenic homolog of Saccharomyces cerevisiae YDR132C and YLR108C	c.391T>C	p.Ser131Pro	38	0	14	32	46	0.695652
VII	1544660	G	T	861.19	missense	moderate	AGOS_AGR259C	AGOS_AGR259C	AAS54749	Syntenic homolog of Saccharomyces cerevisiae YOR168W (GLN4)	c.1925C>A	p.Thr642Asn	45	0	11	25	36	0.694444
VII	1772437	GT	G	987.15	frameshift	high	PEX6	AGOS_AGR394W	AAS54884	Syntenic homolog of Saccharomyces cerevisiae YNL329C (PEX6)	c.2921delT	p.Phe974fs	38	0	14	31	45	0.688889
IV	212213	T	C	719.19	missense	moderate	AGOS_ADL280W	AGOS_ADL280W	AAS51640	Syntenic homolog of Saccharomyces cerevisiae YGL141W (HUL5)	c.2414T>C	p.Ile805Thr	33	0	10	22	32	0.6875
IV	1031995	GA	G	1051.15	frameshift	high	SPT5	AGOS_ADR187W	AAS52107	Syntenic homolog of Saccharomyces cerevisiae YML010W (SPT5)	c.861delA	p.Glu287fs	36	1	15	33	48	0.6875
V	767020	C	T	985.19	missense	moderate	AGOS_AER071W	AGOS_AER071W	AAS52755	Syntenic homolog of Saccharomyces cerevisiae YLR403W (SFP1)	c.797C>T	p.Ala266Val	27	0	14	30	44	0.681818
VII	1389035	G	A	500.19	missense	moderate	AGOS_AGR172W	AGOS_AGR172W	AAS54662	Syntenic homolog of Saccharomyces cerevisiae YDR216W (ADR1)	c.416G>A	p.Arg139Gln	33	0	7	15	22	0.681818
IV	452535	C	A	1004.19	missense	moderate	MTC6	AGOS_ADL137W	AAS51783	Syntenic homolog of Saccharomyces cerevisiae YHR151C (MTC6)	c.1317C>A	p.Ser439Arg	37	0	15	32	47	0.680851
VI	56325	T	A	750.19	missense	moderate	SVF1	AGOS_AFL203C	AAS53171	Syntenic homolog of Saccharomyces cerevisiae YDR346C (SVF1)	c.172A>T	p.Thr58Ser	38	0	12	25	37	0.675676
V	1408671	G	T	1193.19	missense	moderate	AGOS_AER402C	AGOS_AER402C	AAS53081	Syntenic homolog of Saccharomyces cerevisiae YDR369C (XRS2)	c.1025C>A	p.Ser342Tyr	38	0	17	35	52	0.673077
I	477940	G	T	777.19	missense	moderate	AGOS_AAR073W	AGOS_AAR073W	AAS50438	NOHBY109; No homolog in Saccharomyces cerevisiae; Syntenic homolog of Kluyveromyces lactis KLLA0F06116g	c.2433G>T	p.Gln811His	47	0	12	24	36	0.666667
II	437409	A	T	1049.19	missense	moderate	AGOS_ABR022C	AGOS_ABR022C	AAS50792	Syntenic homolog of Saccharomyces cerevisiae YMR080C (NAM7)	c.211T>A	p.Ser71Thr	33	0	15	30	45	0.666667
III	259886	C	A	1053.19	missense	moderate	AGOS_ACL059C	AGOS_ACL059C	AAS51169	Syntenic homolog of Saccharomyces cerevisiae YGL184C (STR3)	c.1210G>T	p.Val404Leu	51	0	16	32	48	0.666667
IV	1121395	C	T	1067.19	missense	moderate	AGOS_ADR239W	AGOS_ADR239W	AAS52159	Non-syntenic homolog of Saccharomyces cerevisiae YFL041W (FET5)	c.1709C>T	p.Ala570Val	35	0	16	32	48	0.666667
VI	327998	G	A	1065.19	missense	moderate	AGOS_AFL058C	AGOS_AFL058C	AAS53314	Syntenic homolog of Saccharomyces cerevisiae YGL093W (SPC105)	c.2047C>T	p.Arg683Cys	52	0	16	32	48	0.666667
VI	1528970	C	T	1142.19	stop_gained	high	AGOS_AFR603C	AGOS_AFR603C	AAS53974	Syntenic homolog of Saccharomyces cerevisiae YOL090W (MSH2)	c.2711G>A	p.Trp904*	34	0	18	36	54	0.666667
V	1302660	G	A	1394.19	missense	moderate	AGOS_AER359W	AGOS_AER359W	AAS53039	Syntenic homolog of Saccharomyces cerevisiae YGL206C (CHC1)	c.4508G>A	p.Arg1503His	56	0	23	45	68	0.661765
VII	1640794	C	CG	647.15	frameshift	high	AGOS_AGR316C	AGOS_AGR316C	AAS54806	Syntenic homolog of Saccharomyces cerevisiae YJL012C (VTC4)	c.1610dupC	p.Pro538fs	36	0	13	25	38	0.657895
V	537123	C	T	768.19	missense	moderate	AGOS_AEL053C	AGOS_AEL053C	AAS52632	Syntenic homolog of Saccharomyces cerevisiae YEL019C (MMS21)	c.95G>A	p.Arg32Gln	38	0	12	23	35	0.657143
VI	1117039	C	T	583.19	missense	moderate	AGOS_AFR376W	AGOS_AFR376W	AAS53747	Syntenic homolog of Saccharomyces cerevisiae YHR009C (TDA3)	c.647C>T	p.Ala216Val	34	0	11	21	32	0.65625
IV	1140686	T	C	628.19	missense	moderate	AGOS_ADR251W	AGOS_ADR251W	AAS52171	Syntenic homolog of Saccharomyces cerevisiae YMR138W (CIN4)	c.488T>C	p.Met163Thr	27	0	10	19	29	0.655172
IV	1199044	G	A	1251.19	missense	moderate	AGOS_ADR290W	AGOS_ADR290W	AAS52210	Syntenic homolog of Saccharomyces cerevisiae YDL171C (GLT1)	c.2426G>A	p.Arg809Gln	51	0	20	38	58	0.655172
IV	1392116	T	C	1029.19	missense	moderate	AGOS_ADR381C	AGOS_ADR381C	AAS52301	Syntenic homolog of Saccharomyces cerevisiae YOR353C (SOG2)	c.46A>G	p.Met16Val	45	0	17	32	49	0.653061
VI	846744	G	A	1057.19	missense	moderate	AGOS_AFR225W	AGOS_AFR225W	AAS53596	Syntenic homolog of Saccharomyces cerevisiae YMR129W (POM152)	c.2781G>A	p.Met927Ile	51	0	17	32	49	0.653061
VI	1062246	C	T	1069.19	missense	moderate	AGOS_AFR343C	AGOS_AFR343C	AAS53714	Syntenic homolog of Saccharomyces cerevisiae YOL103W (ITR2) and YDR497C (ITR1)	c.1663G>A	p.Asp555Asn	30	0	17	32	49	0.653061
IV	177620	G	A	965.19	missense	moderate	STU1	AGOS_ADL298C	AAS51622	Syntenic homolog of Saccharomyces cerevisiae YBL034C (STU1)	c.1637C>T	p.Ser546Leu	63	0	16	30	46	0.652174
VII	1626282	G	T	1014.19	stop_gained	high	AGOS_AGR308W	AGOS_AGR308W	AAS54798	Syntenic homolog of Saccharomyces cerevisiae YGR168C	c.553G>T	p.Gly185*	45	0	16	30	46	0.652174
I	506485	G	T	984.19	missense	moderate	AGOS_AAR090W	AGOS_AAR090W	AAS50455	Syntenic homolog of Saccharomyces cerevisiae YGR099W (TEL2)	c.429G>T	p.Gln143His	55	0	15	28	43	0.651163
III	62724	C	A	939.19	missense	moderate	AGOS_ACL168C	AGOS_ACL168C	AAS51060	Syntenic homolog of Saccharomyces cerevisiae YOR122C (PFY1)	c.71G>T	p.Arg24Ile	34	0	15	28	43	0.651163
V	357380	G	A	960.19	missense	moderate	GON7	AGOS_AEL144W	AAS52541	Syntenic homolog of Saccharomyces cerevisiae YJL184W (GON7)	c.70G>A	p.Ala24Thr	35	0	15	28	43	0.651163
II	227541	G	T	1118.19	missense	moderate	AGOS_ABL092W	AGOS_ABL092W	AAS50679	Syntenic homolog of Saccharomyces cerevisiae YBR049C (REB1) and YDR026C	c.48G>T	p.Glu16Asp	41	0	19	35	54	0.648148
IV	833735	C	A	1213.19	missense	moderate	ATG9	AGOS_ADR071W	AAS51991	Syntenic homolog of Saccharomyces cerevisiae YDL149W (ATG9)	c.1187C>A	p.Ala396Glu	82	0	19	35	54	0.648148
V	522553	C	T	1115.19	missense	moderate	AGOS_AEL061W	AGOS_AEL061W	AAS52624	Syntenic homolog of Saccharomyces cerevisiae YEL022W (GEA2) and YJR031C (GEA1)	c.2554C>T	p.His852Tyr	60	0	19	35	54	0.648148
VI	386896	T	C	1022.19	missense	moderate	AGOS_AFL028W	AGOS_AFL028W	AAS53344	Syntenic homolog of Saccharomyces cerevisiae YGL108C	c.8T>C	p.Leu3Ser	47	0	19	35	54	0.648148
VI	816590	C	T	1540.19	missense	moderate	AGOS_AFR212W	AGOS_AFR212W	AAS53583	Syntenic homolog of Saccharomyces cerevisiae YMR119W (ASI1)	c.794C>T	p.Pro265Leu	49	0	25	46	71	0.647887
VI	207355	A	G	1274.19	missense	moderate	AGOS_AFL123W	AGOS_AFL123W	AAS53251	Syntenic homolog of Saccharomyces cerevisiae YPL222W (FMP40)	c.1894A>G	p.Lys632Glu	68	0	23	42	65	0.646154
III	211455	C	A	720.19	missense	moderate	AGOS_ACL079C	AGOS_ACL079C	AAS51149	Syntenic homolog of Saccharomyces cerevisiae YOR093C	c.763G>T	p.Val255Leu	34	0	11	20	31	0.645161
IV	605970	A	G	1311.19	missense	moderate	AGOS_ADL046C	AGOS_ADL046C	AAS51874	Syntenic homolog of Saccharomyces cerevisiae YGL173C (XRN1)	c.2260T>C	p.Cys754Arg	47	0	22	40	62	0.645161
VI	528904	G	T	924.19	missense	moderate	AGOS_AFR056W	AGOS_AFR056W	AAS53427	Syntenic homolog of Saccharomyces cerevisiae YNL151C (RPC31)	c.556G>T	p.Asp186Tyr	43	0	16	29	45	0.644444
II	241045	A	T	1170.19	missense	moderate	AGOS_ABL084C	AGOS_ABL084C	AAS50687	Syntenic homolog of Saccharomyces cerevisiae YJR142W	c.320T>A	p.Leu107Gln	44	0	21	38	59	0.644068
I	631627	A	C	878.19	missense	moderate	AGOS_AAR159C	AGOS_AAR159C	AAS50526	Syntenic homolog of Saccharomyces cerevisiae YBR216C (YBP1) and YGL060W (YBP2)	c.1049T>G	p.Val350Gly	30	0	15	27	42	0.642857
VII	1175055	G	A	1185.19	missense	moderate	AGOS_AGR074C	AGOS_AGR074C	AAS54563	Syntenic homolog of Saccharomyces cerevisiae YLR106C (MDN1)	c.11101C>T	p.Leu3701Phe	52	0	20	36	56	0.642857
V	51396	G	T	1186.19	missense	moderate	KAE1	AGOS_AEL316W	AAS52368	Syntenic homolog of Saccharomyces cerevisiae YKR038C (KAE1)	c.1090G>T	p.Asp364Tyr	39	0	19	34	53	0.641509
VI	407443	A	C	1121.19	missense	moderate	AGOS_AFL016C	AGOS_AFL016C	AAS53356	Syntenic homolog of Saccharomyces cerevisiae YGL114W	c.1214T>G	p.Val405Gly	39	0	19	34	53	0.641509
III	456126	G	A	722.19	missense	moderate	AGOS_ACR055W	AGOS_ACR055W	AAS51282	Syntenic homolog of Saccharomyces cerevisiae YKL151C	c.908G>A	p.Gly303Asp	31	0	13	23	36	0.638889
I	659841	AG	A	934.15	frameshift	high	MON1	AGOS_AAR175C	AAS50542	Syntenic homolog of Saccharomyces cerevisiae YGL124C (MON1)	c.1063delC	p.Leu355fs	50	0	16	28	44	0.636364
III	143801	G	A	728.19	missense	moderate	AGOS_ACL115W	AGOS_ACL115W	AAS51113	NOHBY307; No homolog in Saccharomyces cerevisiae	c.247G>A	p.Val83Met	24	0	12	21	33	0.636364
VI	1259742	G	A	1193.19	missense	moderate	AGOS_AFR455W	AGOS_AFR455W	AAS53826	Syntenic homolog of Saccharomyces cerevisiae YPL016W (SWI1)	c.1297G>A	p.Ala433Thr	43	0	20	35	55	0.636364
VII	1652466	A	G	970.19	missense	moderate	AGOS_AGR323C	AGOS_AGR323C	AAS54813	Syntenic homolog of Saccharomyces cerevisiae YGR193C (PDX1)	c.677T>C	p.Leu226Pro	44	0	16	28	44	0.636364
I	567581	G	T	1049.19	missense	moderate	AGOS_AAR125C	AGOS_AAR125C	AAS50491	Syntenic homolog of Saccharomyces cerevisiae YDR411C (DFM1)	c.304C>A	p.Pro102Thr	41	0	19	33	52	0.634615
IV	672687	G	T	1025.19	missense	moderate	AGOS_ADL021W	AGOS_ADL021W	AAS51900	Non-syntenic homolog of Saccharomyces cerevisiae YOL030W (GAS5)"	c.794G>T	p.Gly265Val	44	0	19	33	52	0.634615
V	588196	C	T	1046.19	missense	moderate	ECO1	AGOS_AEL024C	AAS52661	Syntenic homolog of Saccharomyces cerevisiae YFR027W (ECO1)	c.568G>A	p.Val190Met	26	0	19	33	52	0.634615
II	203080	T	C	1002.19	missense	moderate	HEM1	AGOS_ABL104C	AAS50667	Syntenic homolog of Saccharomyces cerevisiae YDR232W (HEM1)	c.1397A>G	p.Glu466Gly	38	0	18	31	49	0.632653
IV	417146	G	A	838.19	missense	moderate	AGOS_ADL156C	AGOS_ADL156C	AAS51764	Syntenic homolog of Saccharomyces cerevisiae YOL119C (MCH4)	c.805C>T	p.Arg269Cys	28	0	14	24	38	0.631579
VII	257805	T	A	1134.19	missense	moderate	AGOS_AGL237C	AGOS_AGL237C	AAS54254	Syntenic homolog of Saccharomyces cerevisiae YCR088W (ABP1)	c.833A>T	p.Lys278Met	37	0	21	36	57	0.631579
V	821620	C	A	943.19	missense	moderate	CNB1	AGOS_AER096C	AAS52780	Syntenic homolog of Saccharomyces cerevisiae YKL190W (CNB1)	c.483G>T	p.Glu161Asp	37	0	17	29	46	0.630435
IV	1169111	T	A	1133.19	missense	moderate	NUR1	AGOS_ADR273C	AAS52193	Syntenic homolog of Saccharomyces cerevisiae YDL089W (NUR1)	c.1714A>T	p.Ser572Cys	38	0	20	34	54	0.62963
VI	800117	G	T	1100.19	missense	moderate	2018-10-01	AGOS_AFR198W	AAS53569	Syntenic homolog of Saccharomyces cerevisiae YKL134C (OCT1)	c.1215G>T	p.Trp405Cys	30	0	20	34	54	0.62963
VI	1034317	T	C	992.19	missense	moderate	NOP58	AGOS_AFR328C	AAS53699	Syntenic homolog of Saccharomyces cerevisiae YOR310C (NOP58)	c.719A>G	p.Glu240Gly	47	0	19	32	51	0.627451
IV	1401302	T	G	1253.19	missense	moderate	AGOS_ADR385W	AGOS_ADR385W	AAS52305	NOHBY447; No homolog in Saccharomyces cerevisiae; Syntenic homolog of Kluyveromyces lactis KLLA0C13035g	c.1485T>G	p.Asn495Lys	48	0	22	37	59	0.627119
II	463725	C	A	1235.19	missense	moderate	AGOS_ABR035C	AGOS_ABR035C	AAS50805	Syntenic homolog of Saccharomyces cerevisiae YLR336C (SGD1)	c.460G>T	p.Asp154Tyr	50	0	25	42	67	0.626866
IV	117226	T	G	604.19	missense	moderate	AGOS_ADL335W	AGOS_ADL335W	AAS51585	NOHBY416; No homolog in Saccharomyces cerevisiae	c.10T>G	p.Phe4Val	39	0	12	20	32	0.625
IV	369310	TG	T	1038.15	frameshift	high	AGOS_ADL187W	AGOS_ADL187W	AAS51733	Syntenic homolog of Saccharomyces cerevisiae YNL320W	c.457delG	p.Val153fs	43	0	20	33	53	0.622642
IV	1391495	C	A	1001.19	missense	moderate	AGOS_ADR381C	AGOS_ADR381C	AAS52301	Syntenic homolog of Saccharomyces cerevisiae YOR353C (SOG2)	c.667G>T	p.Gly223Cys	51	0	20	33	53	0.622642
II	470218	T	G	786.19	missense	moderate	AGOS_ABR040W	AGOS_ABR040W	AAS50810	Syntenic homolog of Saccharomyces cerevisiae YHL014C (YLF2)	c.111T>G	p.Phe37Leu	31	0	14	23	37	0.621622
VII	1527888	T	C	612.19	missense	moderate	SRB6	AGOS_AGR248C	AAS54738	Syntenic homolog of Saccharomyces cerevisiae YBR253W (SRB6)	c.334A>G	p.Met112Val	43	0	11	18	29	0.62069
III	814491	T	C	1042.19	missense	moderate	DYN1	AGOS_ACR258W	AAS51484	Syntenic homolog of Saccharomyces cerevisiae YKR054C (DYN1)	c.4751T>C	p.Val1584Ala	63	0	19	31	50	0.62
III	832220	C	T	957.19	missense	moderate	AGOS_ACR263C	AGOS_ACR263C	AAS51489	Syntenic homolog of Saccharomyces cerevisiae YJL130C (URA2)	c.2275G>A	p.Glu759Lys	43	0	19	31	50	0.62
VI	1243899	C	T	819.19	missense	moderate	AGOS_AFR447C	AGOS_AFR447C	AAS53818	Syntenic homolog of Saccharomyces cerevisiae YML120C (NDI1)	c.943G>A	p.Val315Met	44	0	16	26	42	0.619048
I	236915	C	T	688.19	missense	moderate	AGOS_AAL063C	AGOS_AAL063C	AAS50303	Syntenic homolog of Saccharomyces cerevisiae YHR032W (ERC1)	c.1180G>A	p.Val394Ile	48	0	13	21	34	0.617647
III	290689	C	T	949.19	missense	moderate	AGOS_ACL041C	AGOS_ACL041C	AAS51187	Syntenic homolog of Saccharomyces cerevisiae YER075C (PTP3)	c.1256G>A	p.Ser419Asn	33	0	18	29	47	0.617021
V	1257677	C	A	886.19	missense	moderate	AGOS_AER338C	AGOS_AER338C	AAS53018	Syntenic homolog of Saccharomyces cerevisiae YMR209C	c.959G>T	p.Arg320Met	52	0	18	29	47	0.617021
III	41510	T	G	1253.19	missense	moderate	AGOS_ACL181C	AGOS_ACL181C	AAS51047	Syntenic homolog of Saccharomyces cerevisiae YLR342W (FKS1) and YGR032W (GSC2)	c.4596A>C	p.Lys1532Asn	44	0	23	37	60	0.616667
II	102971	C	A	840.19	missense	moderate	AGOS_ABL158C	AGOS_ABL158C	AAS50613	Syntenic homolog of Saccharomyces cerevisiae YDL224C (WHI4) and YNL197C (WHI3)	c.1656G>T	p.Gln552His	33	0	15	24	39	0.615385
III	238962	G	A	1051.19	missense	moderate	SDH2	AGOS_ACL065C	AAS51163	Syntenic homolog of Saccharomyces cerevisiae YLL041C (SDH2)	c.224C>T	p.Thr75Met	48	0	20	32	52	0.615385
IV	402171	G	T	922.19	stop_gained	high	AGOS_ADL165C	AGOS_ADL165C	AAS51755	Syntenic homolog of Saccharomyces cerevisiae YNL305C (BXI1)	c.684C>A	p.Tyr228*	54	0	20	32	52	0.615385
IV	644214	A	G	568.19	missense	moderate	AGOS_ADL032W	AGOS_ADL032W	AAS51889	Syntenic homolog of Saccharomyces cerevisiae YLR304C (ACO1)	c.1367A>G	p.Asp456Gly	33	0	10	16	26	0.615385
IV	1116922	A	T	1099.19	missense	moderate	AGOS_ADR237C	AGOS_ADR237C	AAS52157	Syntenic homolog of Saccharomyces cerevisiae YHL039W (EFM1)	c.432T>A	p.Asn144Lys	59	0	20	32	52	0.615385
V	1353400	G	A	758.19	missense	moderate	AGOS_AER381C	AGOS_AER381C	AAS53061	Syntenic homolog of Saccharomyces cerevisiae YNL102W (POL1)	c.2270C>T	p.Thr757Met	33	0	15	24	39	0.615385
VI	97509	AT	A	907.15	frameshift	high	AGOS_AFL185W	AGOS_AFL185W	AAS53189	Syntenic homolog of Saccharomyces cerevisiae YMR205C (PFK2)	c.2526delT	p.Phe842fs	27	0	20	32	52	0.615385
VI	1699984	C	A	936.19	missense	moderate	AGOS_AFR682C	AGOS_AFR682C	AAS54054	Syntenic homolog of Saccharomyces cerevisiae YNL277W (MET2)	c.1045G>T	p.Ala349Ser	40	0	20	32	52	0.615385
VII	1787200	A	T	1085.19	missense	moderate	AGOS_AGR405C	AGOS_AGR405C	AAS54895	Non-syntenic homolog of Saccharomyces cerevisiae YCL057W (PRD1)	c.1832T>A	p.Ile611Asn	50	0	22	35	57	0.614035
III	451903	G	A	879.19	missense	moderate	AGOS_ACR052W	AGOS_ACR052W	AAS51279	Syntenic homolog of Saccharomyces cerevisiae YKL148C (SDH1) and YJL045W	c.1132G>A	p.Asp378Asn	38	0	17	27	44	0.613636
V	110840	C	A	818.19	missense	moderate	AGOS_AEL281C	AGOS_AEL281C	AAS52403	Syntenic homolog of Saccharomyces cerevisiae YPR189W (SKI3)	c.4104G>T	p.Lys1368Asn	60	0	17	27	44	0.613636
V	1367326	G	A	860.19	missense	moderate	AGOS_AER389C	AGOS_AER389C	AAS53068	Syntenic homolog of Saccharomyces cerevisiae YOR035C (SHE4)	c.2024C>T	p.Thr675Ile	38	0	17	27	44	0.613636
VII	1745622	C	A	881.19	missense	moderate	INO80	AGOS_AGR379W	AAS54869	Syntenic homolog of Saccharomyces cerevisiae YGL150C (INO80)	c.1184C>A	p.Pro395Gln	34	0	17	27	44	0.613636
VII	1759696	C	T	933.19	missense	moderate	AGOS_AGR385C	AGOS_AGR385C	AAS54875	Syntenic homolog of Saccharomyces cerevisiae YGL156W (AMS1)	c.91G>A	p.Gly31Arg	30	0	17	27	44	0.613636
V	226159	C	T	954.19	missense	moderate	AGOS_AEL217W	AGOS_AEL217W	AAS52468	Syntenic homolog of Saccharomyces cerevisiae YGR250C	c.1715C>T	p.Pro572Leu	44	0	19	30	49	0.612245
VI	388560	C	A	1079.19	missense	moderate	PRP5	AGOS_AFL027C	AAS53345	Syntenic homolog of Saccharomyces cerevisiae YBR237W (PRP5)	c.1437G>T	p.Lys479Asn	56	0	19	30	49	0.612245
IV	1256710	G	T	627.19	missense	moderate	AGOS_ADR313W	AGOS_ADR313W	AAS52233	Syntenic homolog of Saccharomyces cerevisiae YDL025C (RTK1)	c.393G>T	p.Lys131Asn	39	0	14	22	36	0.611111
V	1213329	G	T	1017.19	missense	moderate	AGOS_AER311W	AGOS_AER311W	AAS52991	Syntenic homolog of Saccharomyces cerevisiae YML029W (USA1)	c.1696G>T	p.Ala566Ser	51	0	21	33	54	0.611111
VII	1464519	G	A	756.19	missense	moderate	AGOS_AGR207C	AGOS_AGR207C	AAS54697	Syntenic homolog of Saccharomyces cerevisiae YBR175W (SWD3)	c.277C>T	p.Arg93Trp	32	0	14	22	36	0.611111
I	555007	G	T	871.19	stop_gained	high	AGOS_AAR118C	AGOS_AAR118C	AAS50484	Syntenic homolog of Saccharomyces cerevisiae YDR407C (TRS120)	c.2246C>A	p.Ser749*	30	0	16	25	41	0.609756
IV	73773	C	T	795.19	missense	moderate	AGOS_ADL360C	AGOS_ADL360C	AAS51559	Syntenic homolog of Saccharomyces cerevisiae YML128C (MSC1)	c.899G>A	p.Gly300Asp	46	0	16	25	41	0.609756
II	32568	G	A	941.19	missense	moderate	AGOS_ABL201W	AGOS_ABL201W	AAS50570	Syntenic homolog of Saccharomyces cerevisiae YNL234W	c.457G>A	p.Gly153Ser	41	0	18	28	46	0.608696
VI	481881	T	G	894.19	missense	moderate	AGOS_AFR021W	AGOS_AFR021W	AAS53392	Syntenic homolog of Saccharomyces cerevisiae YNL172W (APC1)	c.4236T>G	p.Asn1412Lys	47	0	18	28	46	0.608696
VII	1272111	C	T	1019.19	missense	moderate	AGOS_AGR113W	AGOS_AGR113W	AAS54603	Syntenic homolog of Saccharomyces cerevisiae YER172C (BRR2)	c.4573C>T	p.Leu1525Phe	53	0	20	31	51	0.607843
III	596507	G	A	579.19	missense	moderate	AGOS_ACR141W	AGOS_ACR141W	AAS51367	NOHBY326; Non-syntenic homolog of Saccharomyces cerevisiae YKL201C (MNN4) and YJR061W	c.814G>A	p.Ala272Thr	21	0	11	17	28	0.607143
VI	203378	C	T	1104.19	missense	moderate	HOT1	AGOS_AFL124C	AAS53250	Syntenic homolog of Saccharomyces cerevisiae YMR172W (HOT1)	c.1591G>A	p.Val531Ile	41	0	22	34	56	0.607143
VI	867060	C	T	1064.19	stop_gained	high	VRG4	AGOS_AFR236C	AAS53607	Syntenic homolog of Saccharomyces cerevisiae YGL225W (VRG4), YER039C (HVG1) and YER039C-A	c.794G>A	p.Trp265*	46	0	22	34	56	0.607143
V	897596	C	T	1159.19	missense	moderate	POB3	AGOS_AER138C	AAS52821	Syntenic homolog of Saccharomyces cerevisiae YML069W (POB3)	c.499G>A	p.Asp167Asn	66	0	24	37	61	0.606557
III	780915	T	C	598.19	missense	moderate	AGOS_ACR239C	AGOS_ACR239C	AAS51465	Syntenic homolog of Saccharomyces cerevisiae YBL056W (PTC3) and YER089C (PTC2)	c.277A>G	p.Asn93Asp	39	0	13	20	33	0.606061
V	1232662	T	A	1256.19	missense	moderate	SSN2	AGOS_AER323W	AAS53003	Syntenic homolog of Saccharomyces cerevisiae YDR443C (SSN2)	c.1845T>A	p.Asp615Glu	57	0	26	40	66	0.606061
V	548233	C	T	797.19	missense	moderate	AGOS_AEL046W	AGOS_AEL046W	AAS52639	Syntenic homolog of Saccharomyces cerevisiae YCR020W-B (HTL1)	c.148C>T	p.Arg50Trp	29	0	15	23	38	0.605263
VII	907417	A	C	737.19	missense	moderate	AGOS_AGL062C	AGOS_AGL062C	AAS54428	Syntenic homolog of Saccharomyces cerevisiae YBR289W (SNF5)	c.2774T>G	p.Phe925Cys	37	0	15	23	38	0.605263
II	311587	G	T	837.19	missense	moderate	SLD2	AGOS_ABL045W	AAS50726	Syntenic homolog of Saccharomyces cerevisiae YKL108W (SLD2)	c.437G>T	p.Ser146Ile	39	0	17	26	43	0.604651
V	730430	A	C	771.19	missense	moderate	AGOS_AER050C	AGOS_AER050C	AAS52734	Syntenic homolog of Saccharomyces cerevisiae YLR387C (REH1)	c.270T>G	p.Ile90Met	44	0	17	26	43	0.604651
V	1406629	A	G	862.19	missense	moderate	AGOS_AER401W	AGOS_AER401W	AAS53080	Syntenic homolog of Saccharomyces cerevisiae YDR368W (YPR1) and YOR120W (GCY1)	c.577A>G	p.Asn193Asp	42	0	17	26	43	0.604651
VI	303709	T	A	693.19	missense	moderate	AGOS_AFL071C	AGOS_AFL071C	AAS53301	Syntenic homolog of Saccharomyces cerevisiae YGL082W and YPL191C	c.500A>T	p.Glu167Val	33	0	17	26	43	0.604651
VI	1014039	C	T	816.19	missense	moderate	AGOS_AFR317C	AGOS_AFR317C	AAS53688	Syntenic homolog of Saccharomyces cerevisiae YPR152C (URN1)	c.233G>A	p.Gly78Asp	44	0	17	26	43	0.604651
VII	1762679	G	A	837.19	missense	moderate	AGOS_AGR389C	AGOS_AGR389C	AAS54879	Syntenic homolog of Saccharomyces cerevisiae YDL122W (UBP1)	c.1136C>T	p.Ala379Val	50	0	17	26	43	0.604651
I	448391	G	A	962.19	missense	moderate	THR4	AGOS_AAR059C	AAS50424	Syntenic homolog of Saccharomyces cerevisiae YCR053W (THR4)	c.685C>T	p.Arg229Trp	48	0	19	29	48	0.604167
IV	81133	G	T	939.19	missense	moderate	AGOS_ADL357C	AGOS_ADL357C	AAS51562	Syntenic homolog of Saccharomyces cerevisiae YML091C (RPM2)	c.355C>A	p.Leu119Met	48	0	19	29	48	0.604167
V	1256271	G	A	964.19	missense	moderate	YTM1	AGOS_AER337W	AAS53017	Syntenic homolog of Saccharomyces cerevisiae YOR272W (YTM1)	c.356G>A	p.Gly119Glu	40	0	19	29	48	0.604167
V	1469687	C	T	941.19	missense	moderate	ZRG8	AGOS_AER436C	AAS53115	Syntenic homolog of Saccharomyces cerevisiae YER033C (ZRG8)	c.2756G>A	p.Ser919Asn	29	0	19	29	48	0.604167
VII	354076	G	A	825.19	missense	moderate	CLF1	AGOS_AGL184W	AAS54307	Syntenic homolog of Saccharomyces cerevisiae YLR117C (CLF1)	c.1012G>A	p.Val338Ile	37	0	19	29	48	0.604167
III	691525	G	A	1007.19	missense	moderate	AGOS_ACR194C	AGOS_ACR194C	AAS51420	Syntenic homolog of Saccharomyces cerevisiae YDL156W	c.208C>T	p.Pro70Ser	44	0	21	32	53	0.603774
VI	783318	C	A	1055.19	stop_gained	high	GRC3	AGOS_AFR189C	AAS53560	Syntenic homolog of Saccharomyces cerevisiae YLL035W (GRC3)	c.916G>T	p.Glu306*	59	0	21	32	53	0.603774
IV	478607	C	T	1180.19	missense	moderate	AGOS_ADL119W	AGOS_ADL119W	AAS51801	NOHBY409; No homolog in Saccharomyces cerevisiae;Syntenic homolog of Kluyveromyces lactis KLLA0D16192g	c.109C>T	p.Leu37Phe	40	0	23	35	58	0.603448
V	67285	G	A	1127.19	missense	moderate	MYO1	AGOS_AEL306C	AAS52378	Syntenic homolog of Saccharomyces cerevisiae YMR109W (MYO5) and YKL129C (MYO3)	c.1736C>T	p.Ala579Val	36	0	23	35	58	0.603448
V	430687	C	A	1137.19	missense	moderate	AGOS_AEL104W	AGOS_AEL104W	AAS52581	Syntenic homolog of Saccharomyces cerevisiae YJL157C (FAR1)	c.247C>A	p.Pro83Thr	49	0	23	35	58	0.603448
III	106223	C	T	641.19	missense	moderate	RPS0	AGOS_ACL140C	AAS51088	Syntenic homolog of Saccharomyces cerevisiae YGR214W (RPS0A) and YLR048W (RPS0B)	c.406G>A	p.Ala136Thr	24	0	14	21	35	0.6
III	208151	T	A	1046.19	missense	moderate	AGOS_ACL079C	AGOS_ACL079C	AAS51149	Syntenic homolog of Saccharomyces cerevisiae YOR093C	c.4067A>T	p.Asp1356Val	59	0	22	33	55	0.6
III	236244	C	A	1208.19	stop_gained	high	AGOS_ACL068W	AGOS_ACL068W	AAS51160	Syntenic homolog of Saccharomyces cerevisiae YLL043W (FPS1)	c.825C>A	p.Cys275*	29	0	24	36	60	0.6
III	383666	G	A	1148.19	missense	moderate	AGOS_ACR015W	AGOS_ACR015W	AAS51242	Syntenic homolog of Saccharomyces cerevisiae YEL058W (PCM1)	c.538G>A	p.Ala180Thr	37	0	22	33	55	0.6
III	654234	C	T	690.19	missense	moderate	AGOS_ACR170C	AGOS_ACR170C	AAS51396	Syntenic homolog of Saccharomyces cerevisiae YKL024C (URA6)	c.152G>A	p.Arg51His	33	0	14	21	35	0.6
IV	327659	C	T	664.19	missense	moderate	AGOS_ADL215W	AGOS_ADL215W	AAS51705	Syntenic homolog of Saccharomyces cerevisiae YNL022C	c.637C>T	p.His213Tyr	38	0	14	21	35	0.6
IV	517875	TC	T	837.15	frameshift	high	AGOS_ADL094W	AGOS_ADL094W	AAS51826	Syntenic homolog of Saccharomyces cerevisiae YIL024C	c.418delC	p.His140fs	45	0	18	27	45	0.6
V	626403	A	G	1183.19	missense	moderate	AGOS_AEL006W	AGOS_AEL006W	AAS52679	Syntenic homolog of Saccharomyces cerevisiae YBL004W (UTP20)	c.5831A>G	p.Asp1944Gly	46	0	24	36	60	0.6
V	983530	G	A	1001.19	missense	moderate	AGOS_AER187W	AGOS_AER187W	AAS52868	Non-syntenic homolog of Saccharomyces cerevisiae YBL075C (SSA3) and YER103W (SSA4)	c.472G>A	p.Asp158Asn	38	0	20	30	50	0.6
VI	759932	C	T	757.19	missense	moderate	RRG1	AGOS_AFR174W	AAS53545	Syntenic homolog of Saccharomyces cerevisiae YDR065W (RRG1)	c.76C>T	p.Arg26Cys	34	0	14	21	35	0.6
VI	1479238	G	A	934.19	missense	moderate	AGOS_AFR578C	AGOS_AFR578C	AAS53949	Syntenic homolog of Saccharomyces cerevisiae YGR065C (VHT1)	c.994C>T	p.Pro332Ser	45	0	22	33	55	0.6
V	1120149	AC	A	1356.15	frameshift	high	AGOS_AER264C	AGOS_AER264C	AAS52945	Syntenic homolog of Saccharomyces cerevisiae YCR073C (SSK22) and YNR031C (SSK2)	c.3487delG	p.Val1163fs	49	0	27	40	67	0.597015
IV	441342	C	T	1188.19	missense	moderate	AGOS_ADL143W	AGOS_ADL143W	AAS51777	Syntenic homolog of Saccharomyces cerevisiae YGR233C (PHO81)	c.637C>T	p.Pro213Ser	58	0	25	37	62	0.596774
I	673731	C	T	1003.19	missense	moderate	AGOS_AAR183C	AGOS_AAR183C	AAS50550	Non-syntenic homolog of Saccharomyces cerevisiae YIL014W (MNT3)	c.281G>A	p.Gly94Asp	39	0	23	34	57	0.596491
IV	338431	T	C	973.19	missense	moderate	AGOS_ADL208W	AGOS_ADL208W	AAS51712	Syntenic homolog of Saccharomyces cerevisiae YIL090W (ICE2)	c.872T>C	p.Met291Thr	48	0	21	31	52	0.596154
V	1470384	T	C	1086.19	missense	moderate	ZRG8	AGOS_AER436C	AAS53115	Syntenic homolog of Saccharomyces cerevisiae YER033C (ZRG8)	c.2059A>G	p.Ser687Gly	54	0	21	31	52	0.596154
VI	1222422	G	T	1102.19	stop_lost&splice_region	high	AGOS_AFR434W	AGOS_AFR434W	AAS53805	Syntenic homolog of Saccharomyces cerevisiae YJR074W (MOG1)	c.585G>T	p.Ter195Tyrext*?	47	0	21	31	52	0.596154
I	19051	C	A	1007.19	missense	moderate	AGOS_AAL182W	AGOS_AAL182W	AAS50184	Syntenic homolog of Saccharomyces cerevisiae YJL074C (SMC3)	c.2897C>A	p.Ser966Tyr	71	0	19	28	47	0.595745
I	47184	G	A	889.19	missense	moderate	AGOS_AAL169C	AGOS_AAL169C	AAS50197	Syntenic homolog of Saccharomyces cerevisiae YLL004W (ORC3)	c.44C>T	p.Thr15Ile	36	0	19	28	47	0.595745
III	467962	G	T	883.19	missense	moderate	AGOS_ACR061C	AGOS_ACR061C	AAS51288	Syntenic homolog of Saccharomyces cerevisiae YJL039C (NUP192)	c.3014C>A	p.Ser1005Tyr	73	0	19	28	47	0.595745
VI	655868	C	T	847.19	missense	moderate	AGOS_AFR119C	AGOS_AFR119C	AAS53490	Syntenic homolog of Saccharomyces cerevisiae YLR253W	c.1123G>A	p.Ala375Thr	41	0	19	28	47	0.595745
VII	1413609	T	G	865.19	missense	moderate	HTA1	AGOS_AGR184W	AAS54674	Syntenic homolog of Saccharomyces cerevisiae YDR225W (HTA1)	c.493T>G	p.Ser165Ala	49	0	19	28	47	0.595745
VI	464343	C	T	766.19	stop_gained	high	RFT1	AGOS_AFR015W	AAS53386	Syntenic homolog of Saccharomyces cerevisiae YBL020W (RFT1)	c.784C>T	p.Gln262*	32	0	17	25	42	0.595238
V	1018171	C	A	1350.19	missense	moderate	AGOS_AER204WA	AGOS_AER204WA	ADJ41779	NOHBY535; No homolog in Saccharomyces cerevisiae; Syntenic homolog of Kluyveromyces lactis KLLA0D03740g	c.524C>A	p.Ser175Tyr	46	0	32	47	79	0.594937
V	31255	G	A	759.19	missense	moderate	AGOS_AEL328W	AGOS_AEL328W	AAS52356	Syntenic homolog of Saccharomyces cerevisiae YPR105C (COG4)	c.533G>A	p.Ser178Asn	44	0	15	22	37	0.594595
V	1013531	T	C	755.19	missense	moderate	AGOS_AER202C	AGOS_AER202C	AAS52883	Syntenic homolog of Saccharomyces cerevisiae YDL047W (SIT4)	c.686A>G	p.Asn229Ser	46	0	15	22	37	0.594595
VI	25591	G	T	1156.19	missense	moderate	DBP2	AGOS_AFL221C	AAS53153	Syntenic homolog of Saccharomyces cerevisiae YNL112W (DBP2)	c.929C>A	p.Ala310Asp	31	0	24	35	59	0.59322
II	101053	T	G	878.19	missense	moderate	AGOS_ABL159W	AGOS_ABL159W	AAS50612	Syntenic homolog of Saccharomyces cerevisiae YDL225W (SHS1)	c.1229T>G	p.Ile410Ser	48	0	20	29	49	0.591837
II	209345	A	C	912.19	missense	moderate	AGOS_ABL101C	AGOS_ABL101C	AAS50670	Syntenic homolog of Saccharomyces cerevisiae YBR056W	c.5T>G	p.Phe2Cys	37	0	20	29	49	0.591837
II	334660	C	A	991.19	missense	moderate	AGOS_ABL034W	AGOS_ABL034W	AAS50737	Syntenic homolog of Saccharomyces cerevisiae YKL101W (HSL1)	c.1217C>A	p.Pro406His	35	0	20	29	49	0.591837
III	603975	T	G	929.19	missense	moderate	AGOS_ACR144W	AGOS_ACR144W	AAS51370	Syntenic homolog of Saccharomyces cerevisiaeYPL154C (PEP4)	c.671T>G	p.Val224Gly	35	0	20	29	49	0.591837
V	565137	C	T	984.19	missense	moderate	AGOS_AEL037W	AGOS_AEL037W	ADJ41775	NOHBY503; No homolog in Saccharomyces cerevisiae;Syntenic homolog of Kluyveromyces lactis KLLA0A10989g	c.1850C>T	p.Ala617Val	32	0	20	29	49	0.591837
VII	386955	C	A	908.19	missense	moderate	AGOS_AGL167C	AGOS_AGL167C	AAS54324	Syntenic homolog of Saccharomyces cerevisiae YLR139C (SLS1)	c.369G>T	p.Lys123Asn	28	0	20	29	49	0.591837
III	491392	C	T	802.19	missense	moderate	AGOS_ACR072C	AGOS_ACR072C	AAS51298	Syntenic homolog of Saccharomyces cerevisiae YHR027C (RPN1)	c.1279G>A	p.Asp427Asn	38	0	18	26	44	0.590909
IV	279237	A	G	811.19	missense	moderate	AGOS_ADL242W	AGOS_ADL242W	AAS51678	Syntenic homolog of Saccharomyces cerevisiae YIL110W (HPM1)	c.878A>G	p.Gln293Arg	49	0	18	26	44	0.590909
V	118419	G	A	743.19	missense	moderate	ATG13	AGOS_AEL277C	AAS52407	Syntenic homolog of Saccharomyces cerevisiae YPR185W (ATG13)	c.1490C>T	p.Pro497Leu	47	0	18	26	44	0.590909
V	325268	C	T	798.19	missense	moderate	AGOS_AEL165C	AGOS_AEL165C	AAS52520	Syntenic homolog of Saccharomyces cerevisiae YBR267W (REI1)	c.529G>A	p.Gly177Ser	54	0	18	26	44	0.590909
V	679877	T	C	811.19	missense	moderate	AGOS_AER025C	AGOS_AER025C	AAS52709	Syntenic homolog of Saccharomyces cerevisiae YOL081W (IRA2) and YBR140C (IRA1)	c.3478A>G	p.Ile1160Val	55	0	18	26	44	0.590909
V	1431558	A	T	887.19	missense	moderate	AGOS_AER414W	AGOS_AER414W	AAS53093	Syntenic homolog of Saccharomyces cerevisiae YNL085W (MKT1)	c.923A>T	p.Gln308Leu	31	0	18	26	44	0.590909
VI	1802556	A	C	878.19	missense	moderate	AGOS_AFR741W	AGOS_AFR741W	AAS54113	NOHBY667; No homolog in Saccharomyces cerevisiae;Syntenic homolog of Kluyveromyces thermotolerans KLTH0F00594g	c.851A>C	p.Lys284Thr	35	0	18	26	44	0.590909
I	338386	C	CA	921.15	frameshift	high	AGOS_AAL001W	AGOS_AAL001W	AAS50365	Syntenic homolog of Saccharomyces cerevisiae YNL001W (DOM34) and YCL001W-A	c.498dupA	p.Val167fs	50	0	25	36	61	0.590164
I	563471	AC	A	703.15	frameshift	high	AGOS_AAR123C	AGOS_AAR123C	AAS50489	Syntenic homolog of Saccharomyces cerevisiae YML041C (VPS71)	c.683delG	p.Gly228fs	35	0	16	23	39	0.589744
IV	655995	G	T	785.19	missense	moderate	AGOS_ADL026W	AGOS_ADL026W	AAS51895	Syntenic homolog of Saccharomyces cerevisiae YPR019W (MCM4)	c.1868G>T	p.Arg623Ile	40	0	16	23	39	0.589744
II	729493	G	A	1028.19	missense	moderate	AGOS_ABR174W	AGOS_ABR174W	AAS50946	Syntenic homolog of Saccharomyces cerevisiae YLR451W (LEU3)	c.704G>A	p.Gly235Asp	44	0	23	33	56	0.589286
IV	894477	C	T	986.19	missense	moderate	AGOS_ADR105W	AGOS_ADR105W	AAS52025	Syntenic homolog of Saccharomyces cerevisiae YDL133W (SRF1)	c.961C>T	p.Leu321Phe	35	0	21	30	51	0.588235
V	429079	C	T	660.19	missense	moderate	AGOS_AEL105W	AGOS_AEL105W	AAS52580	Syntenic homolog of Saccharomyces cerevisiae YJL156C (SSY5)	c.1129C>T	p.Pro377Ser	33	0	14	20	34	0.588235
VII	89828	T	A	597.19	missense	moderate	DYN3	AGOS_AGL333W	AAS54158	Syntenic homolog of Saccharomyces cerevisiae YMR299C (DYN3)	c.749T>A	p.Phe250Tyr	39	0	14	20	34	0.588235
VII	1446998	A	G	720.19	missense	moderate	AGOS_AGR200W	AGOS_AGR200W	AAS54690	Non-syntenic homolog of Saccharomyces cerevisiae YEL046C (GLY1)	c.1088A>G	p.Tyr363Cys	33	0	14	20	34	0.588235
VII	805071	GT	G	710.15	frameshift	high	AGOS_AGL114C	AGOS_AGL114C	AAS54377	Syntenic homolog of Saccharomyces cerevisiae YLR241W	c.1405delA	p.Thr469fs	43	0	19	27	46	0.586957
VI	524960	G	A	992.19	missense	moderate	AGOS_AFR051W	AGOS_AFR051W	AAS53422	Syntenic homolog of Saccharomyces cerevisiae YHR129C (ARP1)	c.707G>A	p.Ser236Asn	43	0	24	34	58	0.586207
VII	1381676	C	T	564.19	missense	moderate	LEU1	AGOS_AGR169W	AAS54659	Syntenic homolog of Saccharomyces cerevisiae YGL009C (LEU1)	c.226C>T	p.His76Tyr	34	0	12	17	29	0.586207
VI	1569942	G	A	1193.19	missense	moderate	AGOS_AFR623W	AGOS_AFR623W	AAS53994	Syntenic homolog of Saccharomyces cerevisiae YCR033W (SNT1)	c.1634G>A	p.Arg545Lys	74	0	29	41	70	0.585714
II	351803	C	T	766.19	missense	moderate	AGOS_ABL026W	AGOS_ABL026W	AAS50745	Syntenic homolog of Saccharomyces cerevisiae YKL124W (SSH4)	c.812C>T	p.Ala271Val	42	0	17	24	41	0.585366
III	131560	G	T	791.19	missense	moderate	AGOS_ACL122W	AGOS_ACL122W	AAS51106	Syntenic homolog of Saccharomyces cerevisiae YJR019C (TES1)	c.483G>T	p.Lys161Asn	27	0	17	24	41	0.585366
IV	591114	A	G	852.19	missense	moderate	AGOS_ADL053C	AGOS_ADL053C	AAS51867	Syntenic homolog of Saccharomyces cerevisiae YER123W (YCK3)	c.316T>C	p.Cys106Arg	29	0	17	24	41	0.585366
V	993512	G	A	793.19	missense	moderate	AGOS_AER189W	AGOS_AER189W	AAS52870	Syntenic homolog of Saccharomyces cerevisiae YFR018C	c.977G>A	p.Cys326Tyr	24	0	17	24	41	0.585366
VI	328060	T	C	995.19	missense	moderate	AGOS_AFL058C	AGOS_AFL058C	AAS53314	Syntenic homolog of Saccharomyces cerevisiae YGL093W (SPC105)	c.1985A>G	p.Glu662Gly	56	0	22	31	53	0.584906
V	446518	A	G	1198.19	missense	moderate	AGOS_AEL094C	AGOS_AEL094C	AAS52591	Syntenic homolog of Saccharomyces cerevisiae YDR335W (MSN5)	c.3068T>C	p.Met1023Thr	62	0	27	38	65	0.584615
VI	1192657	A	G	1202.19	missense	moderate	AGOS_AFR420W	AGOS_AFR420W	AAS53791	Syntenic homolog of Saccharomyces cerevisiae YKL203C (TOR2) and YJR066W (TOR1)	c.2293A>G	p.Thr765Ala	53	0	27	38	65	0.584615
VII	1177770	A	C	1236.19	missense	moderate	AGOS_AGR074C	AGOS_AGR074C	AAS54563	Syntenic homolog of Saccharomyces cerevisiae YLR106C (MDN1)	c.8386T>G	p.Phe2796Val	45	0	27	38	65	0.584615
I	287488	C	A	929.19	missense	moderate	AGOS_AAL030C	AGOS_AAL030C	AAS50336	Syntenic homolog of Saccharomyces cerevisiae YLR247C (IRC20)	c.1874G>T	p.Arg625Ile	47	0	20	28	48	0.583333
II	833922	T	G	1164.19	missense	moderate	RGR1	AGOS_ABR230C	AAS51003	Syntenic homolog of Saccharomyces cerevisiae YLR071C (RGR1)	c.2450A>C	p.Gln817Pro	34	0	25	35	60	0.583333
III	152178	G	A	402.19	missense	moderate	YPT35	AGOS_ACL108C	AAS51120	Syntenic homolog of Saccharomyces cerevisiae YHR105W (YPT35)	c.283C>T	p.Pro95Ser	34	0	10	14	24	0.583333
III	769499	T	C	720.19	missense	moderate	AGOS_ACR233W	AGOS_ACR233W	AAS51459	Syntenic homolog of Saccharomyces cerevisiae YER087W (AIM10)	c.116T>C	p.Leu39Pro	44	0	15	21	36	0.583333
IV	606858	G	T	1314.19	missense	moderate	AGOS_ADL046C	AGOS_ADL046C	AAS51874	Syntenic homolog of Saccharomyces cerevisiae YGL173C (XRN1)	c.1372C>A	p.Leu458Met	54	0	30	42	72	0.583333
IV	629003	G	A	934.19	missense	moderate	AGOS_ADL037WA	AGOS_ADL037WA	ADJ41764	Non-syntenic homolog of Saccharomyces cerevisiae YDR034W-B and YBR056W-A	c.140G>A	p.Gly47Asp	14	0	20	28	48	0.583333
V	172134	T	C	946.19	missense	moderate	AGOS_AEL246C	AGOS_AEL246C	AAS52439	Syntenic homolog of Saccharomyces cerevisiae YBR198C (TAF5)	c.2392A>G	p.Thr798Ala	57	0	20	28	48	0.583333
V	195162	G	T	941.19	missense	moderate	AGOS_AEL233C	AGOS_AEL233C	AAS52452	Syntenic homolog of Saccharomyces cerevisiae YDR475C (JIP4) and YOR019W	c.200C>A	p.Ser67Tyr	53	0	20	28	48	0.583333
V	298274	C	A	819.19	missense	moderate	AGOS_AEL181C	AGOS_AEL181C	AAS52504	Syntenic homolog of Saccharomyces cerevisiae YJL050W (MTR4)	c.952G>T	p.Asp318Tyr	51	0	20	28	48	0.583333
V	811341	G	A	1165.19	missense	moderate	AGOS_AER091W	AGOS_AER091W	AAS52775	Syntenic homolog of Saccharomyces cerevisiae YKL188C (PXA2)	c.2391G>A	p.Met797Ile	46	0	25	35	60	0.583333
VI	1033069	T	A	902.19	missense	moderate	AGOS_AFR327C	AGOS_AFR327C	AAS53698	Syntenic homolog of Saccharomyces cerevisiae YOR308C (SNU66)	c.95A>T	p.Asp32Val	65	0	20	28	48	0.583333
VII	216993	G	A	842.19	missense	moderate	CWC21	AGOS_AGL263W	AAS54228	Syntenic homolog of Saccharomyces cerevisiae YDR482C (CWC21)	c.14G>A	p.Gly5Glu	38	0	20	28	48	0.583333
VII	829471	A	G	917.19	missense	moderate	EBS1	AGOS_AGL100W	AAS54391	Syntenic homolog of Saccharomyces cerevisiae YLR233C (EST1) and YDR206W (EBS1)	c.1919A>G	p.Gln640Arg	41	0	20	28	48	0.583333
VII	1473034	C	A	935.19	missense	moderate	SSE1	AGOS_AGR212W	AAS54702	Syntenic homolog of Saccharomyces cerevisiae YPL106C (SSE1) and YBR169C (SSE2)	c.2045C>A	p.Ser682Tyr	50	0	20	28	48	0.583333
V	1471581	C	T	1108.19	missense	moderate	ZRG8	AGOS_AER436C	AAS53115	Syntenic homolog of Saccharomyces cerevisiae YER033C (ZRG8)	c.862G>A	p.Glu288Lys	59	0	23	32	55	0.581818
I	346384	G	A	758.19	missense	moderate	AGOS_AAR004C	AGOS_AAR004C	AAS50369	Syntenic homolog of Saccharomyces cerevisiae YNR001C (CIT1) and YCR005C (CIT2)	c.68C>T	p.Thr23Met	37	0	18	25	43	0.581395
II	66429	G	A	823.19	stop_gained	high	AGOS_ABL181W	AGOS_ABL181W	AAS50590	Syntenic homolog of Saccharomyces cerevisiae YNL217W	c.605G>A	p.Trp202*	38	0	18	25	43	0.581395
II	431533	G	A	811.19	missense	moderate	AGOS_ABR021W	AGOS_ABR021W	AAS50791	Syntenic homolog of Saccharomyces cerevisiae YKL092C (BUD2)	c.361G>A	p.Ala121Thr	43	0	18	25	43	0.581395
II	512157	A	G	850.19	missense	moderate	AGOS_ABR064W	AGOS_ABR064W	AAS50834	NOHBY214; No homolog in Saccharomyces cerevisiae	c.2479A>G	p.Lys827Glu	43	0	18	25	43	0.581395
II	841998	C	T	831.19	missense	moderate	AGOS_ABR234C	AGOS_ABR234C	AAS51007	Syntenic homolog of Saccharomyces cerevisiae YLR074C (BUD20)	c.142G>A	p.Ala48Thr	35	0	18	25	43	0.581395
V	740097	C	T	795.19	missense	moderate	AGOS_AER055W	AGOS_AER055W	AAS52739	Syntenic homolog of Saccharomyces cerevisiae YDL063C	c.1667C>T	p.Pro556Leu	38	0	18	25	43	0.581395
VI	834113	A	G	889.19	missense	moderate	RAD5	AGOS_AFR220W	AAS53591	Syntenic homolog of Saccharomyces cerevisiae YLR032W (RAD5)	c.2419A>G	p.Ser807Gly	54	0	18	25	43	0.581395
VI	1663827	G	A	772.19	missense	moderate	AGOS_AFR668W	AGOS_AFR668W	AAS54040	Syntenic homolog of Saccharomyces cerevisiae YEL063C (CAN1) and YNL270C (ALP1)	c.404G>A	p.Gly135Asp	28	0	18	25	43	0.581395
III	618432	T	C	566.19	missense	moderate	AGOS_ACR151W	AGOS_ACR151W	AAS51377	Syntenic homolog of Saccharomyces cerevisiae YHR098C (SFB3)	c.2089T>C	p.Tyr697His	27	0	13	18	31	0.580645
VI	1024079	C	T	575.19	missense	moderate	AGOS_AFR324W	AGOS_AFR324W	AAS53695	Syntenic homolog of Saccharomyces cerevisiae YGR141W (VPS62) and YPR157W (TDA6)	c.238C>T	p.His80Tyr	26	0	13	18	31	0.580645
VII	261341	G	A	1139.19	missense	moderate	AGOS_AGL234W	AGOS_AGL234W	AAS54257	Syntenic homolog of Saccharomyces cerevisiae YCR084C (TUP1)	c.1109G>A	p.Gly370Asp	34	0	26	36	62	0.580645
IV	986028	C	A	945.19	stop_gained	high	AGOS_ADR160W	AGOS_ADR160W	AAS52081	Syntenic homolog of Saccharomyces cerevisiae YHR008C (SOD2)	c.588C>A	p.Tyr196*	29	0	21	29	50	0.58
V	722623	C	A	963.19	missense	moderate	AGOS_AER047C	AGOS_AER047C	AAS52731	Syntenic homolog of Saccharomyces cerevisiae YLR384C (IKI3)	c.3504G>T	p.Glu1168Asp	38	0	21	29	50	0.58
V	1161978	C	A	816.19	stop_gained	high	AGOS_AER285C	AGOS_AER285C	AAS52966	Syntenic homolog of Saccharomyces cerevisiae YMR268C (PRP24)	c.586G>T	p.Gly196*	37	0	21	29	50	0.58
III	166906	A	G	1147.19	missense	moderate	AGOS_ACL098C	AGOS_ACL098C	AAS51130	Syntenic homolog of Saccharomyces cerevisiae YKL017C (HCS1)	c.1483T>C	p.Trp495Arg	40	0	24	33	57	0.578947
III	426679	G	T	765.19	stop_gained	high	AGOS_ACR037C	AGOS_ACR037C	AAS51264	Syntenic homolog of Saccharomyces cerevisiae YHR050W (SMF2)	c.605C>A	p.Ser202*	41	0	16	22	38	0.578947
IV	993099	C	A	753.19	missense	moderate	AGOS_ADR165C	AGOS_ADR165C	AAS52086	Syntenic homolog of Saccharomyces cerevisiae YPL028W (ERG10)	c.438G>T	p.Gln146His	24	0	16	22	38	0.578947
V	792520	T	C	1069.19	missense	moderate	AGOS_AER083C	AGOS_AER083C	AAS52767	Syntenic homolog of Saccharomyces cerevisiae YKL181W (PRS1)	c.488A>G	p.Gln163Arg	52	0	24	33	57	0.578947
VI	695994	G	A	762.19	missense	moderate	MUS81	AGOS_AFR141C	AAS53512	Syntenic homolog of Saccharomyces cerevisiae YDR386W (MUS81)	c.623C>T	p.Thr208Met	43	0	16	22	38	0.578947
II	36772	T	C	792.19	missense	moderate	AGOS_ABL199W	AGOS_ABL199W	AAS50572	Syntenic homolog of Saccharomyces cerevisiae YNL232W (CSL4)	c.218T>C	p.Leu73Ser	36	0	19	26	45	0.577778
IV	649360	G	A	886.19	missense	moderate	AGOS_ADL029W	AGOS_ADL029W	AAS51892	Syntenic homolog of Saccharomyces cerevisiae YGL170C (SPO74)	c.374G>A	p.Ser125Asn	35	0	19	26	45	0.577778
V	350579	T	C	888.19	missense	moderate	AGOS_AEL148W	AGOS_AEL148W	AAS52537	Syntenic homolog of Saccharomyces cerevisiae YJL186W (MNN5)	c.266T>C	p.Leu89Pro	32	0	19	26	45	0.577778
V	978205	G	A	830.19	missense	moderate	AGOS_AER184W	AGOS_AER184W	AAS52865	Syntenic homolog of Saccharomyces cerevisiae YBL030C (PET9) and YBR085W (AAC3)	c.238G>A	p.Val80Met	34	0	19	26	45	0.577778
VI	172719	A	T	746.19	missense	moderate	AGOS_AFL138W	AGOS_AFL138W	AAS53236	Syntenic homolog of Saccharomyces cerevisiae YPL231W (FAS2)	c.7A>T	p.Met3Leu	37	0	19	26	45	0.577778
I	54434	C	A	995.19	missense	moderate	AGOS_AAL165W	AGOS_AAL165W	AAS50201	Syntenic homolog of Saccharomyces cerevisiae YLL007C, LMO1	c.1415C>A	p.Pro472His	26	0	22	30	52	0.576923
II	322649	G	T	858.19	missense	moderate	AGOS_ABL040W	AGOS_ABL040W	AAS50731	Syntenic homolog of Saccharomyces cerevisiae YMR088C (VBA1)	c.1095G>T	p.Gln365His	44	0	22	30	52	0.576923
IV	434096	G	A	1044.19	missense	moderate	AGOS_ADL147W	AGOS_ADL147W	AAS51773	Syntenic homolog of Saccharomyces cerevisiae YGR237C	c.2033G>A	p.Arg678His	46	0	22	30	52	0.576923
IV	1198891	A	T	931.19	missense	moderate	AGOS_ADR290W	AGOS_ADR290W	AAS52210	Syntenic homolog of Saccharomyces cerevisiae YDL171C (GLT1)	c.2273A>T	p.Asn758Ile	48	0	22	30	52	0.576923
V	1227029	G	A	503.19	missense	moderate	AGOS_AER321W	AGOS_AER321W	AAS53001	Non-syntenic homolog of Saccharomyces cerevisiae YDL174C (DLD1)	c.190G>A	p.Ala64Thr	48	0	11	15	26	0.576923
VI	325078	T	C	947.19	missense	moderate	AGOS_AFL059C	AGOS_AFL059C	AAS53313	Syntenic homolog of Saccharomyces cerevisiae YGL092W (NUP145)	c.1811A>G	p.Glu604Gly	53	0	22	30	52	0.576923
IV	532772	C	A	1079.19	missense	moderate	CBR1	AGOS_ADL087W	AAS51833	Syntenic homolog of Saccharomyces cerevisiae YIL043C (CBR1)	c.155C>A	p.Thr52Asn	31	0	25	34	59	0.576271
II	241820	T	TC	572.15	frameshift	high	AGOS_ABL083W	AGOS_ABL083W	AAS50688	Syntenic homolog of Saccharomyces cerevisiae YHR201C (PPX1)	c.277dupC	p.Leu93fs	41	0	14	19	33	0.575758
VI	696880	C	A	638.19	missense	moderate	EFT1	AGOS_AFR142C	AAS53513	Syntenic homolog of Saccharomyces cerevisiae YDR385W (EFT2) and YOR133W (EFT1)	c.2523G>T	p.Lys841Asn	28	0	14	19	33	0.575758
II	48660	G	C	820.19	missense	moderate	SQS1	AGOS_ABL192C	AAS50579	Syntenic homolog of Saccharomyces cerevisiae YNL224C (SQS1)	c.367C>G	p.Leu123Val	38	0	17	23	40	0.575
II	467042	G	A	699.19	missense	moderate	AGOS_ABR038C	AGOS_ABR038C	AAS50808	Syntenic homolog of Saccharomyces cerevisiae YLR337C (VRP1)	c.1099C>T	p.Pro367Ser	28	0	17	23	40	0.575
V	784317	G	A	718.19	missense	moderate	AGOS_AER080W	AGOS_AER080W	AAS52764	Syntenic homolog of Saccharomyces cerevisiae YDL077C (VAM6)	c.2996G>A	p.Cys999Tyr	52	0	17	23	40	0.575
VI	665833	C	T	701.19	missense	moderate	AGOS_AFR126W	AGOS_AFR126W	AAS53497	Non-syntenic homolog of Saccharomyces cerevisiae YBR287W	c.580C>T	p.Leu194Phe	25	0	17	23	40	0.575
VII	1368167	C	T	788.19	missense	moderate	AGOS_AGR162C	AGOS_AGR162C	AAS54652	Syntenic homolog of Saccharomyces cerevisiae YER162C (RAD4)	c.1214G>A	p.Arg405Gln	35	0	17	23	40	0.575
I	88709	A	G	868.19	missense	moderate	AGOS_AAL147C	AGOS_AAL147C	AAS50219	Syntenic homolog of Saccharomyces cerevisiae YLR024C (UBR2)	c.2660T>C	p.Val887Ala	60	0	20	27	47	0.574468
IV	930151	T	C	818.19	missense	moderate	AGOS_ADR126C	AGOS_ADR126C	AAS52046	Syntenic homolog of Saccharomyces cerevisiae YKL072W (STB6) and YMR053C (STB2)	c.1570A>G	p.Lys524Glu	48	0	20	27	47	0.574468
V	156748	G	A	882.19	missense	moderate	AGOS_AEL256C	AGOS_AEL256C	AAS52429	Syntenic homolog of Saccharomyces cerevisiae YPL082C (MOT1)	c.4190C>T	p.Ala1397Val	51	0	20	27	47	0.574468
VII	79071	T	C	818.19	missense	moderate	AGOS_AGL340C	AGOS_AGL340C	AAS54151	Syntenic homolog of Saccharomyces cerevisiae YGR284C (ERV29)	c.79A>G	p.Met27Val	33	0	20	27	47	0.574468
VII	99728	G	T	954.19	missense	moderate	AGOS_AGL327W	AGOS_AGL327W	AAS54164	Syntenic homolog of Saccharomyces cerevisiae YBL043W (ECM13)	c.275G>T	p.Gly92Val	37	0	20	27	47	0.574468
II	89389	G	T	1054.19	missense	moderate	AGOS_ABL166W	AGOS_ABL166W	AAS50605	Syntenic homolog of Saccharomyces cerevisiae YNL207W (RIO2)	c.843G>T	p.Lys281Asn	58	0	23	31	54	0.574074
IV	185825	C	A	1140.19	missense	moderate	AGOS_ADL294C	AGOS_ADL294C	AAS51626	Syntenic homolog of Saccharomyces cerevisiae YDL112W (TRM3)	c.1625G>T	p.Gly542Val	44	0	26	35	61	0.57377
IV	1019350	C	T	1196.19	missense	moderate	AGOS_ADR179C	AGOS_ADR179C	AAS52099	Syntenic homolog of Saccharomyces cerevisiae YML015C (TAF11)	c.40G>A	p.Glu14Lys	37	0	26	35	61	0.57377
I	147040	A	T	913.19	missense	moderate	AGOS_AAL113W	AGOS_AAL113W	AAS50253	Syntenic homolog of Saccharomyces cerevisiae YOR259C (RPT4)	c.901A>T	p.Met301Leu	48	0	21	28	49	0.571429
I	408041	C	T	615.19	missense	moderate	AGOS_AAR037W	AGOS_AAR037W	AAS50402	Syntenic homolog of Saccharomyces cerevisiae YPR113W (PIS1)	c.182C>T	p.Ala61Val	42	0	15	20	35	0.571429
I	690285	C	A	753.19	missense	moderate	tRNA-Lys	EFAGOG00000000392	EFAGOT00000000392		c.70G>T	p.Gly24Cys	25	0	18	24	42	0.571429
II	68306	A	C	759.19	missense	moderate	AGOS_ABL180W	AGOS_ABL180W	AAS50591	Syntenic homolog of Saccharomyces cerevisiae YNL216W (RAP1)	c.1329A>C	p.Arg443Ser	45	0	18	24	42	0.571429
II	703614	C	T	622.19	missense	moderate	AGOS_ABR160C	AGOS_ABR160C	AAS50932	Syntenic homolog of Saccharomyces cerevisiae YJR106W (ECM27)	c.1340G>A	p.Gly447Asp	39	0	15	20	35	0.571429
III	428938	A	C	1001.19	missense	moderate	KAR2	AGOS_ACR038W	AAS51265	Syntenic homolog of Saccharomyces cerevisiae YJL034W (KAR2)	c.932A>C	p.Lys311Thr	34	0	24	32	56	0.571429
IV	800662	T	C	754.19	missense	moderate	AGOS_ADR051C	AGOS_ADR051C	AAS51971	Syntenic homolog of Saccharomyces cerevisiae YBR208C (DUR1,2)	c.1430A>G	p.Glu477Gly	24	0	18	24	42	0.571429
V	108220	G	A	797.19	missense	moderate	AGOS_AEL283C	AGOS_AEL283C	AAS52401	Syntenic homolog of Saccharomyces cerevisiae YLR356W (ATG33) and YGR049W (SCM4)	c.244C>T	p.Pro82Ser	42	0	18	24	42	0.571429
V	548248	T	C	699.19	missense	moderate	AGOS_AEL046W	AGOS_AEL046W	AAS52639	Syntenic homolog of Saccharomyces cerevisiae YCR020W-B (HTL1)	c.163T>C	p.Phe55Leu	28	0	15	20	35	0.571429
V	746971	C	T	739.19	missense	moderate	ART10	AGOS_AER059C	AAS52743	Syntenic homolog of Saccharomyces cerevisiae YLR392C (ART10)	c.643G>A	p.Ala215Thr	38	0	18	24	42	0.571429
V	965295	A	ACAG	1023.15	disruptive_inframe_insertion	moderate	AGOS_AER177W	AGOS_AER177W	AAS52858	Syntenic homolog of Saccharomyces cerevisiae YBR083W (TEC1)	c.1518_1520dupGCA	p.Gln507dup	41	0	21	28	49	0.571429
VI	74331	G	A	184.19	missense	moderate	AGOS_AFL194W	AGOS_AFL194W	AAS53180	Syntenic homolog of Saccharomyces cerevisiae YMR164C (MSS11)	c.1663G>A	p.Ala555Thr	20	0	6	8	14	0.571429
VII	1149055	C	A	993.19	missense	moderate	AGOS_AGR061C	AGOS_AGR061C	AAS54550	Syntenic homolog of Saccharomyces cerevisiae YLR098C (CHA4)	c.985G>T	p.Asp329Tyr	52	0	21	28	49	0.571429
VII	1602309	G	A	913.19	missense	moderate	AGOS_AGR292C	AGOS_AGR292C	AAS54782	Syntenic homolog of Saccharomyces cerevisiae YLR291C (GCD7)	c.707C>T	p.Ala236Val	40	0	21	28	49	0.571429
V	277669	C	A	1209.19	missense	moderate	AGOS_AEL190W	AGOS_AEL190W	AAS52495	Syntenic homolog of Saccharomyces cerevisiae YBR038W (CHS2)	c.2585C>A	p.Ser862Tyr	46	0	28	37	65	0.569231
IV	526521	C	T	1008.19	missense	moderate	AGOS_ADL090W	AGOS_ADL090W	AAS51830	Syntenic homolog of Saccharomyces cerevisiae YIL030C (SSM4)	c.2812C>T	p.Pro938Ser	61	0	25	33	58	0.568966
I	483133	T	C	983.19	missense	moderate	NMT1	AGOS_AAR077C	AAS50442	Syntenic homolog of Saccharomyces cerevisiae YLR195C (NMT1)	c.487A>G	p.Met163Val	39	0	22	29	51	0.568627
I	657872	C	T	852.19	stop_gained	high	AGOS_AAR174W	AGOS_AAR174W	AAS50541	NOHBY117; No homolog in Saccharomyces cerevisiae; Syntenic homolog of Kluyveromyces lactis KLLA0F09757g	c.301C>T	p.Gln101*	39	0	22	29	51	0.568627
IV	998607	G	A	982.19	stop_gained	high	MSH3	AGOS_ADR168C	AAS52089	Syntenic homolog of Saccharomyces cerevisiae YCR092C (MSH3)	c.2272C>T	p.Gln758*	56	0	22	29	51	0.568627
V	1001285	G	A	861.19	missense	moderate	AGOS_AER194W	AGOS_AER194W	AAS52875	NOHBY523; No homolog in Saccharomyces cerevisiae;Syntenic homolog of Kluyveromyces lactis KLLA0E11957g	c.971G>A	p.Cys324Tyr	64	0	22	29	51	0.568627
VI	124403	G	T	920.19	missense	moderate	AGOS_AFL167C	AGOS_AFL167C	AAS53207	Syntenic homolog of Saccharomyces cerevisiae YMR196W	c.358C>A	p.Leu120Met	43	0	22	29	51	0.568627
VI	628819	C	T	859.19	missense	moderate	FCJ1	AGOS_AFR106C	AAS53477	Syntenic homolog of Saccharomyces cerevisiae YKR016W (FCJ1)	c.865G>A	p.Glu289Lys	51	0	19	25	44	0.568182
III	510848	C	A	652.19	missense	moderate	AGOS_ACR085C	AGOS_ACR085C	AAS51311	No homolog in Saccharomyces cerevisiae; Syntenic homolog of Kluyveromyces lactis KLLA0F16038g	c.383G>T	p.Ser128Ile	48	0	16	21	37	0.567568
IV	1150894	C	T	685.19	missense	moderate	AGOS_ADR259W	AGOS_ADR259W	AAS52179	Syntenic homolog of Saccharomyces cerevisiae YMR144W	c.52C>T	p.Pro18Ser	38	0	16	21	37	0.567568
V	635576	C	A	997.19	missense	moderate	NTH2	AGOS_AER001C	AAS52685	Syntenic homolog of Saccharomyces cerevisiae YBR001C (NTH2) and YDR001C (NTH1)	c.1151G>T	p.Ser384Ile	29	0	23	30	53	0.566038
VI	777620	C	T	926.19	missense	moderate	AGOS_AFR186W	AGOS_AFR186W	AAS53557	Syntenic homolog of Saccharomyces cerevisiae YLL032C	c.959C>T	p.Ser320Leu	50	0	23	30	53	0.566038
I	118258	T	A	844.19	missense	moderate	AGOS_AAL131C	AGOS_AAL131C	AAS50235	Syntenic homolog of Saccharomyces cerevisiae YGR170W (PSD2)	c.2117A>T	p.Lys706Met	72	0	20	26	46	0.565217
II	30923	A	T	775.19	missense	moderate	SIN4	AGOS_ABL202W	AAS50569	Syntenic homolog of Saccharomyces cerevisiae YNL236W (SIN4)	c.2029A>T	p.Thr677Ser	45	0	20	26	46	0.565217
II	659316	C	A	818.19	missense	moderate	AGOS_ABR139W	AGOS_ABR139W	AAS50910	Syntenic homolog of Saccharomyces cerevisiae YGR270W (YTA7)	c.947C>A	p.Pro316Gln	43	0	20	26	46	0.565217
II	763142	T	C	859.19	missense	moderate	AGOS_ABR188W	AGOS_ABR188W	AAS50960	Syntenic homolog of Saccharomyces cerevisiae YPL101W (ELP4)	c.380T>C	p.Phe127Ser	27	0	20	26	46	0.565217
III	58536	C	T	860.19	missense	moderate	AGOS_ACL172C	AGOS_ACL172C	AAS51056	Syntenic homolog of Saccharomyces cerevisiae YBR043C (QDR3)	c.1672G>A	p.Gly558Arg	42	0	20	26	46	0.565217
IV	1410030	C	T	724.19	missense	moderate	FUN9	AGOS_ADR389C	AAS52309	Syntenic homolog of Saccharomyces cerevisiae YAL042W (ERV46)	c.490G>A	p.Val164Met	51	0	20	26	46	0.565217
V	1053297	G	A	927.19	missense	moderate	AGOS_AER225W	AGOS_AER225W	AAS52906	Syntenic homolog of Saccharomyces cerevisiae YDL019C (OSH2) and YAR042W (SWH1)	c.2623G>A	p.Glu875Lys	34	0	20	26	46	0.565217
V	603530	A	G	734.19	missense	moderate	AGOS_AEL017W	AGOS_AEL017W	AAS52668	Syntenic homolog of Saccharomyces cerevisiae YFR024C-A (LSB3) and YHR016C (YSC84)	c.938A>G	p.Lys313Arg	42	0	17	22	39	0.564103
IV	1263702	G	T	982.19	missense	moderate	AGOS_ADR317C	AGOS_ADR317C	AAS52237	Syntenic homolog of Saccharomyces cerevisiae YDL028C (MPS1)	c.2228C>A	p.Thr743Asn	43	0	24	31	55	0.563636
V	1082984	T	G	1001.19	missense	moderate	SPC110	AGOS_AER241W	AAS52922	Syntenic homolog of Saccharomyces cerevisiae YDR356W (SPC110)	c.1783T>G	p.Leu595Val	55	0	24	31	55	0.563636
VI	154192	AT	A	864.15	frameshift	high	CYK1	AGOS_AFL150C	AAS53224	Syntenic homolog of Saccharomyces cerevisiae YPL242C (IQG1)	c.2038delA	p.Ile680fs	67	0	24	31	55	0.563636
VII	1107553	T	A	962.19	stop_gained	high	AGOS_AGR043W	AGOS_AGR043W	AAS54532	Syntenic homolog of Saccharomyces cerevisiae YDR150W (NUM1)	c.3285T>A	p.Tyr1095*	67	0	24	31	55	0.563636
I	410269	T	C	821.19	missense	moderate	AGOS_AAR038W	AGOS_AAR038W	AAS50403	Syntenic homolog of Saccharomyces cerevisiae YBR132C (AGP2)	c.1223T>C	p.Met408Thr	28	0	21	27	48	0.5625
III	374981	T	G	1171.19	missense	moderate	CIN8	AGOS_ACR010C	AAS51237	Syntenic homolog of Saccharomyces cerevisiae YEL061C (CIN8)	c.1941A>C	p.Glu647Asp	46	0	28	36	64	0.5625
IV	1129779	C	A	852.19	missense	moderate	AGOS_ADR244W	AGOS_ADR244W	AAS52164	Syntenic homolog of Saccharomyces cerevisiae YMR133W (REC114)	c.327C>A	p.Phe109Leu	28	0	21	27	48	0.5625
IV	1413686	TG	T	539.15	frameshift	high	AGOS_ADR392W	AGOS_ADR392W	AAS52312	Syntenic homolog of Saccharomyces cerevisiae YAL043C (PTA1)	c.1986delG	p.Trp662fs	41	0	14	18	32	0.5625
VI	432879	G	T	758.19	missense	moderate	AGOS_AFL003C	AGOS_AFL003C	AAS53369	NOHBY601; No homolog in Saccharomyces cerevisiae;Syntenic homolog of Saccharomyces kluyveri SAKL0H22528g	c.469C>A	p.Leu157Ile	65	0	21	27	48	0.5625
VI	1066785	C	T	933.19	missense	moderate	AGOS_AFR346W	AGOS_AFR346W	AAS53717	Syntenic homolog of Saccharomyces cerevisiae YNL280C (ERG24)	c.23C>T	p.Pro8Leu	34	0	21	27	48	0.5625
VII	381464	G	A	897.19	missense	moderate	AGOS_AGL171W	AGOS_AGL171W	AAS54320	Syntenic homolog of Saccharomyces cerevisiae YDR160W (SSY1)	c.1949G>A	p.Ser650Asn	67	0	21	27	48	0.5625
VII	864552	G	A	1159.19	missense	moderate	RGT1	AGOS_AGL083W	AAS54407	Syntenic homolog of Saccharomyces cerevisiae YKL038W (RGT1)	c.520G>A	p.Glu174Lys	26	0	28	36	64	0.5625
VII	892536	G	A	589.19	missense	moderate	AGOS_AGL071C	AGOS_AGL071C	AAS54419	Syntenic homolog of Saccharomyces cerevisiae YMR070W (MOT3)	c.539C>T	p.Ser180Leu	26	0	14	18	32	0.5625
I	429139	G	A	1042.19	missense	moderate	RAD18	AGOS_AAR049C	AAS50414	Syntenic homolog of Saccharomyces cerevisiae YCR066W (RAD18)	c.1073C>T	p.Ala358Val	69	0	25	32	57	0.561404
II	512507	G	T	1043.19	missense	moderate	AGOS_ABR064W	AGOS_ABR064W	AAS50834	NOHBY214; No homolog in Saccharomyces cerevisiae	c.2829G>T	p.Gln943His	47	0	25	32	57	0.561404
IV	1445192	A	G	994.19	missense	moderate	AGOS_ADR409W	AGOS_ADR409W	AAS52328	Syntenic homolog of Saccharomyces cerevisiae YOR367W (SCP1)	c.92A>G	p.Gln31Arg	41	0	25	32	57	0.561404
V	1374224	T	A	1024.19	missense	moderate	AGOS_AER393C	AGOS_AER393C	AAS53072	Syntenic homolog of Saccharomyces cerevisiae YHR099W (TRA1)	c.11044A>T	p.Ser3682Cys	43	0	25	32	57	0.561404
VI	1158992	A	G	1022.19	missense	moderate	AGOS_AFR400C	AGOS_AFR400C	AAS53771	Syntenic homolog of Saccharomyces cerevisiae YDR402C (DIT2)	c.635T>C	p.Ile212Thr	42	0	25	32	57	0.561404
III	48243	C	A	765.19	missense	moderate	AGOS_ACL179C	AGOS_ACL179C	AAS51049	Syntenic homolog of Saccharomyces cerevisiae YLR341W (SPO77)	c.1601G>T	p.Arg534Ile	44	0	18	23	41	0.560976
III	79631	C	T	690.19	missense	moderate	AGOS_ACL157C	AGOS_ACL157C	AAS51071	Syntenic homolog of Saccharomyces cerevisiae YLR206W (ENT2) and YDL161W (ENT1)	c.1238G>A	p.Ser413Asn	50	0	18	23	41	0.560976
III	711979	A	G	710.19	missense	moderate	AGOS_ACR209W	AGOS_ACR209W	AAS51435	NOHBY332; No homolog in Saccharomyces cerevisiae; Syntenic homolog of Kluyveromyces lactis KLLA0E02618g	c.281A>G	p.Asp94Gly	33	0	18	23	41	0.560976
V	1275230	G	A	776.19	missense	moderate	AGOS_AER348C	AGOS_AER348C	AAS53028	Syntenic homolog of Saccharomyces cerevisiae YMR216C (SKY1)	c.1711C>T	p.Pro571Ser	35	0	18	23	41	0.560976
VI	1085582	G	A	730.19	missense	moderate	AGOS_AFR355C	AGOS_AFR355C	AAS53726	Syntenic homolog of Saccharomyces cerevisiae YEL032W (MCM3)	c.842C>T	p.Ser281Leu	40	0	18	23	41	0.560976
II	340071	C	CT	750.15	frameshift	high	AGOS_ABL032C	AGOS_ABL032C	AAS50739	Syntenic homolog of Saccharomyces cerevisiae YKL099C (UTP11)	c.213dupA	p.Val72fs	36	0	22	28	50	0.56
V	54621	G	T	829.19	missense	moderate	MDV1	AGOS_AEL314W	AAS52370	Syntenic homolog of Saccharomyces cerevisiae YJL112W (MDV1) and YKR036C (CAF4)	c.1643G>T	p.Gly548Val	30	0	22	28	50	0.56
V	298192	G	A	835.19	missense	moderate	AGOS_AEL181C	AGOS_AEL181C	AAS52504	Syntenic homolog of Saccharomyces cerevisiae YJL050W (MTR4)	c.1034C>T	p.Thr345Ile	52	0	22	28	50	0.56
V	469621	G	T	921.19	missense	moderate	AGOS_AEL084W	AGOS_AEL084W	AAS52601	Syntenic homolog of Saccharomyces cerevisiae YBR029C (CDS1)	c.1080G>T	p.Arg360Ser	45	0	22	28	50	0.56
VI	752677	AG	A	942.15	frameshift	high	AGOS_AFR169W	AGOS_AFR169W	AAS53540	Syntenic homolog of Saccharomyces cerevisiae YGL195W (GCN1)	c.7123delG	p.Ala2375fs	57	1	22	28	50	0.56
VII	1511391	C	A	892.19	missense	moderate	AGOS_AGR237C	AGOS_AGR237C	AAS54727	Syntenic homolog of Saccharomyces cerevisiae YFR030W (MET10)	c.2268G>T	p.Glu756Asp	41	0	22	28	50	0.56
II	586884	GT	G	921.15	frameshift	high	MEC1	AGOS_ABR108C	AAS50879	Syntenic homolog of Saccharomyces cerevisiae YBR136W (MEC1)	c.1885delA	p.Thr629fs	47	0	26	33	59	0.559322
IV	906014	G	GA	994.15	frameshift	high	AGOS_ADR113W	AGOS_ADR113W	AAS52033	Syntenic homolog of Saccharomyces cerevisiae YOL095C (HMI1)	c.335dupA	p.Asn112fs	57	0	30	38	68	0.558824
V	196157	G	T	630.19	missense	moderate	AGOS_AEL232C	AGOS_AEL232C	AAS52453	NOHBY512; No homolog in Saccharomyces cerevisiae;Syntenic homolog of Kluyveromyces lactis KLLA0F02662g	c.312C>A	p.Asp104Glu	29	0	15	19	34	0.558824
V	572982	C	T	1228.19	missense	moderate	AGOS_AEL032W	AGOS_AEL032W	AAS52653	Syntenic homolog of Saccharomyces cerevisiae YFR009W (GCN20)	c.1592C>T	p.Pro531Leu	39	0	30	38	68	0.558824
II	51101	G	A	660.19	missense	moderate	SSU72	AGOS_ABL190W	AAS50581	Syntenic homolog of Saccharomyces cerevisiae YNL222W (SSU72)	c.407G>A	p.Gly136Asp	39	0	19	24	43	0.55814
II	193395	T	C	843.19	missense	moderate	AGOS_ABL110W	AGOS_ABL110W	AAS50661	Syntenic homolog of Saccharomyces cerevisiae YDL207W (GLE1)	c.308T>C	p.Met103Thr	43	0	19	24	43	0.55814
IV	1106646	T	A	1448.19	missense	moderate	AGOS_ADR231C	AGOS_ADR231C	AAS52151	Syntenic homolog of Saccharomyces cerevisiae YKR089C (TGL4) and YOR081C (TGL5)	c.1544A>T	p.Lys515Met	45	0	38	48	86	0.55814
V	111049	G	A	811.19	missense	moderate	AGOS_AEL281C	AGOS_AEL281C	AAS52403	Syntenic homolog of Saccharomyces cerevisiae YPR189W (SKI3)	c.3895C>T	p.Leu1299Phe	60	0	19	24	43	0.55814
V	497704	G	A	726.19	missense	moderate	AGOS_AEL069CA	AGOS_AEL069CA	ADJ41773	Syntenic homolog of Saccharomyces cerevisiae YEL025C	c.2986C>T	p.Pro996Ser	50	0	19	24	43	0.55814
IV	1287484	G	A	938.19	missense	moderate	AGOS_ADR331C	AGOS_ADR331C	AAS52251	Syntenic homolog of Saccharomyces cerevisiae YHR186C (KOG1)	c.3151C>T	p.Pro1051Ser	67	0	23	29	52	0.557692
V	1260664	C	A	962.19	missense	moderate	AGOS_AER339C	AGOS_AER339C	AAS53019	Syntenic homolog of Saccharomyces cerevisiae YOR273C (TPO4)	c.66G>T	p.Lys22Asn	26	0	23	29	52	0.557692
VI	1367502	A	T	913.19	missense	moderate	AGOS_AFR517C	AGOS_AFR517C	AAS53888	Syntenic homolog of Saccharomyces cerevisiae YLR054C (OSW2)	c.342T>A	p.Asp114Glu	45	0	23	29	52	0.557692
I	356357	C	A	875.19	stop_gained	high	AGOS_AAR008W	AGOS_AAR008W	AAS50373	Syntenic homolog of Saccharomyces cerevisiae YLR258W (GSY2) and YFR015C (GSY1)	c.77C>A	p.Ser26*	34	0	24	30	54	0.555556
II	698381	G	A	774.19	missense	moderate	CPA2	AGOS_ABR157W	AAS50929	Syntenic homolog of Saccharomyces cerevisiae YJR109C (CPA2)	c.2413G>A	p.Asp805Asn	33	0	20	25	45	0.555556
III	314946	G	T	807.19	missense	moderate	AGOS_ACL028W	AGOS_ACL028W	AAS51200	Syntenic homolog of Saccharomyces cerevisiae YER078C (ICP55)	c.56G>T	p.Ser19Ile	45	0	20	25	45	0.555556
III	540811	G	T	676.19	missense	moderate	AGOS_ACR103C	AGOS_ACR103C	AAS51329	Syntenic homolog of Saccharomyces cerevisiae YOR219C (STE13)	c.171C>A	p.Asp57Glu	26	0	16	20	36	0.555556
IV	642132	T	A	658.19	missense	moderate	AGOS_ADL033W	AGOS_ADL033W	AAS51888	Syntenic homolog of Saccharomyces cerevisiae YLR305C (STT4)	c.5404T>A	p.Phe1802Ile	28	0	16	20	36	0.555556
IV	738500	T	C	664.19	missense	moderate	PAN1	AGOS_ADR018C	AAS51938	Syntenic homolog of Saccharomyces cerevisiae YIR006C (PAN1)	c.805A>G	p.Asn269Asp	32	0	16	20	36	0.555556
IV	1010530	A	T	643.19	missense	moderate	AGOS_ADR174C	AGOS_ADR174C	AAS52095	Syntenic homolog of Saccharomyces cerevisiae YOR267C (HRK1)	c.693T>A	p.Asn231Lys	52	0	20	25	45	0.555556
V	1199356	A	G	1067.19	missense	moderate	TOM1	AGOS_AER304C	AAS52985	Syntenic homolog of Saccharomyces cerevisiae YDR457W (TOM1)	c.4495T>C	p.Tyr1499His	74	1	24	30	54	0.555556
V	1437949	G	T	596.19	missense	moderate	AGOS_AER417W	AGOS_AER417W	AAS53096	Syntenic homolog of Saccharomyces cerevisiae YIL140W (AXL2)	c.645G>T	p.Glu215Asp	36	0	16	20	36	0.555556
VI	1187462	A	T	511.19	missense	moderate	AGOS_AFR418W	AGOS_AFR418W	AAS53789	Syntenic homolog of Saccharomyces cerevisiae YJR064W (CCT5)	c.896A>T	p.Glu299Val	30	0	12	15	27	0.555556
VI	1792678	C	T	1111.19	missense	moderate	AGOS_AFR735W	AGOS_AFR735W	AAS54107	NOHBY662; No homolog in Saccharomyces cerevisiae;Syntenic homolog of Kluyveromyces lactis KLLA0C00715g	c.289C>T	p.Leu97Phe	36	0	28	35	63	0.555556
VII	1174895	T	A	1048.19	missense	moderate	AGOS_AGR074C	AGOS_AGR074C	AAS54563	Syntenic homolog of Saccharomyces cerevisiae YLR106C (MDN1)	c.11261A>T	p.Asp3754Val	49	0	28	35	63	0.555556
VII	1572120	C	A	1144.19	missense	moderate	AGOS_AGR275C	AGOS_AGR275C	AAS54765	Syntenic homolog of Saccharomyces cerevisiae YOR178C (GAC1) and YLR273C (PIG1)	c.1807G>T	p.Gly603Cys	50	0	28	35	63	0.555556
VII	1773731	T	C	723.19	missense	moderate	AGOS_AGR395W	AGOS_AGR395W	AAS54885	Syntenic homolog of Saccharomyces cerevisiae YNL330C (RPD3)	c.964T>C	p.Trp322Arg	32	0	20	25	45	0.555556
VI	15905	G	A	1165.19	missense	moderate	AGOS_AFL228W	AGOS_AFL228W	AAS53146	Syntenic homolog of Saccharomyces cerevisiae YOR109W (INP53) and YNL106C (INP52)	c.2039G>A	p.Gly680Glu	68	0	29	36	65	0.553846
I	281436	C	T	980.19	stop_gained	high	AGOS_AAL033W	AGOS_AAL033W	AAS50333	Syntenic homolog of Saccharomyces cerevisiae YHR070W (TRM5)	c.592C>T	p.Gln198*	40	0	25	31	56	0.553571
I	634669	A	T	836.19	missense	moderate	AGOS_AAR162C	AGOS_AAR162C	AAS50529	Syntenic homolog of Saccharomyces cerevisiae YGL062W (PYC1) and YBR218C (PYC2)	c.2888T>A	p.Leu963Gln	39	0	21	26	47	0.553191
IV	604146	G	A	800.19	missense	moderate	AGOS_ADL046C	AGOS_ADL046C	AAS51874	Syntenic homolog of Saccharomyces cerevisiae YGL173C (XRN1)	c.4084C>T	p.His1362Tyr	43	0	21	26	47	0.553191
IV	1167683	C	A	866.19	stop_gained	high	AGOS_ADR272W	AGOS_ADR272W	AAS52192	Syntenic homolog of Saccharomyces cerevisiae YMR153W (NUP53) and YDL088C (ASM4)	c.26C>A	p.Ser9*	37	0	21	26	47	0.553191
V	1005441	C	A	900.19	missense	moderate	AGOS_AER195C	AGOS_AER195C	AAS52876	Syntenic homolog of Saccharomyces cerevisiae YCR008W (SAT4)	c.685G>T	p.Gly229Cys	37	0	21	26	47	0.553191
V	1100714	C	A	857.19	missense	moderate	AGOS_AER252C	AGOS_AER252C	AAS52933	Syntenic homolog of Saccharomyces cerevisiae YOR116C (RPO31)	c.4177G>T	p.Asp1393Tyr	41	0	21	26	47	0.553191
VII	1748214	T	G	815.19	missense	moderate	INO80	AGOS_AGR379W	AAS54869	Syntenic homolog of Saccharomyces cerevisiae YGL150C (INO80)	c.3776T>G	p.Val1259Gly	62	0	21	26	47	0.553191
I	346950	AC	A	597.15	frameshift	high	tRNA-Pro	EFAGOG00000000404	EFAGOT00000000404		c.36delG	p.Cys13fs	30	0	17	21	38	0.552632
II	790405	C	T	611.19	missense	moderate	AGOS_ABR207W	AGOS_ABR207W	AAS50980	Syntenic homolog of Saccharomyces cerevisiae YHR165C (PRP8)	c.652C>T	p.Arg218Cys	53	1	17	21	38	0.552632
V	1479849	C	T	688.19	missense	moderate	AGOS_AER441C	AGOS_AER441C	AAS53120	Syntenic homolog of Saccharomyces cerevisiae YGL216W (KIP3)	c.1807G>A	p.Val603Ile	41	0	17	21	38	0.552632
VII	1294146	G	A	693.19	missense	moderate	AGOS_AGR120C	AGOS_AGR120C	AAS54610	Syntenic homolog of Saccharomyces cerevisiae YER166W (DNF1) and YDR093W (DNF2)	c.88C>T	p.Pro30Ser	39	0	17	21	38	0.552632
II	18499	T	C	960.19	missense	moderate	AGOS_ABL207W	AGOS_ABL207W	AAS50564	Syntenic homolog of Saccharomyces cerevisiae YDL240W (LRG1)	c.824T>C	p.Leu275Pro	75	0	26	32	58	0.551724
II	825702	G	A	1057.19	missense	moderate	AGOS_ABR225C	AGOS_ABR225C	AAS50998	Syntenic homolog of Saccharomyces cerevisiae YLR067C (PET309)	c.940C>T	p.His314Tyr	62	0	26	32	58	0.551724
III	890882	A	AG	339.15	frameshift	high	LDB19	AGOS_ACR291C	AAS51517	Syntenic homolog of Saccharomyces cerevisiae YOR322C (LDB19)	c.96dupC	p.Cys33fs	27	0	13	16	29	0.551724
IV	641703	G	T	488.19	missense	moderate	AGOS_ADL033W	AGOS_ADL033W	AAS51888	Syntenic homolog of Saccharomyces cerevisiae YLR305C (STT4)	c.4975G>T	p.Gly1659Cys	53	0	13	16	29	0.551724
VI	161231	T	C	431.19	missense	moderate	AGOS_AFL147C	AGOS_AFL147C	AAS53227	Syntenic homolog of Saccharomyces cerevisiae YMR185W	c.1640A>G	p.Asp547Gly	39	0	13	16	29	0.551724
II	131489	C	T	860.19	missense	moderate	AGOS_ABL142C	AGOS_ABL142C	AAS50629	Syntenic homolog of Saccharomyces cerevisiae YDL213C (NOP6)	c.10G>A	p.Asp4Asn	52	0	22	27	49	0.55102
II	346467	A	T	919.19	missense	moderate	AGOS_ABL028W	AGOS_ABL028W	AAS50743	Syntenic homolog of Saccharomyces cerevisiae YKL126W (YPK1) and YMR104C (YPK2)	c.504A>T	p.Lys168Asn	46	0	22	27	49	0.55102
II	682203	G	A	894.19	missense	moderate	AGOS_ABR149W	AGOS_ABR149W	AAS50921	Syntenic homolog of Saccharomyces cerevisiae YBL047C (EDE1)	c.2399G>A	p.Arg800Lys	73	0	22	27	49	0.55102
III	523636	G	T	842.19	stop_gained	high	BIG1	AGOS_ACR093C	AAS51319	Syntenic homolog of Saccharomyces cerevisiae YHR101C (BIG1)	c.74C>A	p.Ser25*	23	0	22	27	49	0.55102
IV	279191	T	C	872.19	missense	moderate	AGOS_ADL242W	AGOS_ADL242W	AAS51678	Syntenic homolog of Saccharomyces cerevisiae YIL110W (HPM1)	c.832T>C	p.Ser278Pro	46	0	22	27	49	0.55102
IV	912489	G	T	900.19	missense	moderate	AGOS_ADR117W	AGOS_ADR117W	AAS52037	Syntenic homolog of Saccharomyces cerevisiae YOL097C (WRS1)	c.447G>T	p.Lys149Asn	32	0	22	27	49	0.55102
V	363715	C	T	825.19	missense	moderate	AGOS_AEL140C	AGOS_AEL140C	AAS52545	Syntenic homolog of Saccharomyces cerevisiae YJL180C (ATP12)	c.478G>A	p.Asp160Asn	35	0	22	27	49	0.55102
V	729934	C	T	932.19	missense	moderate	AGOS_AER050C	AGOS_AER050C	AAS52734	Syntenic homolog of Saccharomyces cerevisiae YLR387C (REH1)	c.766G>A	p.Ala256Thr	55	0	22	27	49	0.55102
V	970432	T	C	885.19	missense	moderate	AGOS_AER179C	AGOS_AER179C	AAS52860	Syntenic homolog of Saccharomyces cerevisiae YBR084C-A (RPL19A) and YBL027W (RPL19B)	c.493A>G	p.Lys165Glu	49	0	22	27	49	0.55102
VI	1076920	G	T	754.19	missense	moderate	AGOS_AFR352C	AGOS_AFR352C	AAS53723	Syntenic homolog of Saccharomyces cerevisiae YJR045C (SSC1) and YEL030W (ECM10)	c.463C>A	p.Leu155Met	29	0	22	27	49	0.55102
VII	1098451	C	T	881.19	missense	moderate	AGOS_AGR039C	AGOS_AGR039C	AAS54528	Syntenic homolog of Saccharomyces cerevisiae YDR046C (BAP3) and YBR068C (BAP2)	c.179G>A	p.Gly60Glu	31	0	22	27	49	0.55102
II	753667	C	T	912.19	missense	moderate	AGOS_ABR181W	AGOS_ABR181W	AAS50953	Syntenic homolog of Saccharomyces cerevisiae YPR164W (MMS1)	c.2833C>T	p.Pro945Ser	29	0	27	33	60	0.55
IV	1242968	C	T	1034.19	missense	moderate	AGOS_ADR308C	AGOS_ADR308C	AAS52228	NOHBY437; No homolog in Saccharomyces cerevisiae;Similar to Ashbya gossypii AEL077W	c.124G>A	p.Ala42Thr	17	0	27	33	60	0.55
V	301174	G	A	657.19	missense	moderate	AGOS_AEL180C	AGOS_AEL180C	AAS52505	Syntenic homolog of Saccharomyces cerevisiae YJL050W (MTR4)	c.355C>T	p.His119Tyr	39	0	18	22	40	0.55
V	486710	G	A	711.19	missense	moderate	AGOS_AEL075W	AGOS_AEL075W	AAS52610	Syntenic homolog of Saccharomyces cerevisiae YJR043C (POL32)	c.490G>A	p.Ala164Thr	36	0	18	22	40	0.55
V	1264939	T	G	711.19	missense	moderate	RIM20	AGOS_AER342C	AAS53022	Syntenic homolog of Saccharomyces cerevisiae YOR275C (RIM20)	c.793A>C	p.Lys265Gln	38	0	18	22	40	0.55
VI	292360	C	T	778.19	missense	moderate	AGOS_AFL079W	AGOS_AFL079W	AAS53293	NOHBY604; No homolog in Saccharomyces cerevisiae;Syntenic homolog of Kluyveromyces lactis KLLA0E19569g	c.793C>T	p.His265Tyr	41	0	18	22	40	0.55
VI	893452	G	A	730.19	missense	moderate	AGOS_AFR252C	AGOS_AFR252C	AAS53623	Syntenic homolog of Saccharomyces cerevisiae YFR044C (DUG1)	c.772C>T	p.Leu258Phe	36	0	18	22	40	0.55
VII	1033216	A	T	639.19	missense	moderate	SPB4	AGOS_AGL004C	AAS54486	Syntenic homolog of Saccharomyces cerevisiae YFL002C (SPB4)	c.1349T>A	p.Leu450Gln	42	0	18	22	40	0.55
VII	1427016	G	A	771.19	missense	moderate	AGOS_AGR189W	AGOS_AGR189W	AAS54679	Syntenic homolog of Saccharomyces cerevisiae YDR227W (SIR4)	c.1186G>A	p.Ala396Thr	44	0	18	22	40	0.55
II	109283	C	A	899.19	stop_gained	high	AGOS_ABL155C	AGOS_ABL155C	AAS50616	Syntenic homolog of Saccharomyces cerevisiae YDL220C (CDC13)	c.1177G>T	p.Glu393*	45	0	23	28	51	0.54902
V	1445972	G	A	869.19	missense	moderate	AGOS_AER421W	AGOS_AER421W	AAS53100	Syntenic homolog of Saccharomyces cerevisiae YNL082W (PMS1)	c.1762G>A	p.Ala588Thr	59	0	23	28	51	0.54902
VI	768284	G	A	833.19	missense	moderate	AGOS_AFR179C	AGOS_AFR179C	AAS53550	Syntenic homolog of Saccharomyces cerevisiae YBL024W (NCL1)	c.1697C>T	p.Pro566Leu	53	0	23	28	51	0.54902
VI	1428109	G	A	799.19	missense	moderate	KEX1	AGOS_AFR549W	AAS53920	Syntenic homolog of Saccharomyces cerevisiae YGL203C (KEX1)	c.490G>A	p.Val164Met	33	0	23	28	51	0.54902
VII	391753	T	G	866.19	missense	moderate	AGOS_AGL164W	AGOS_AGL164W	AAS54327	Syntenic homolog of Saccharomyces cerevisiae YLR143W	c.653T>G	p.Val218Gly	37	0	23	28	51	0.54902
IV	1247448	G	C	1033.19	missense	moderate	SWR1	AGOS_ADR309W	AAS52229	Syntenic homolog of Saccharomyces cerevisiae YDR334W (SWR1)	c.3058G>C	p.Ala1020Pro	55	0	28	34	62	0.548387
VII	1488193	A	T	602.19	missense	moderate	GDE1	AGOS_AGR223W	AAS54713	Syntenic homolog of Saccharomyces cerevisiae YPL110C (GDE1)	c.3203A>T	p.His1068Leu	32	0	14	17	31	0.548387
I	11274	T	A	720.19	missense	moderate	AGOS_AAL185W	AGOS_AAL185W	AAS50181	Syntenic homolog of Saccharomyces cerevisiae YML109W (ZDS2) and YMR273C (ZDS1)	c.1738T>A	p.Ser580Thr	53	0	19	23	42	0.547619
I	564702	G	A	769.19	missense	moderate	AGOS_AAR124C	AGOS_AAR124C	AAS50490	Syntenic homolog of Saccharomyces cerevisiae YML042W (CAT2)	c.1736C>T	p.Ser579Phe	31	0	19	23	42	0.547619
III	518286	G	T	749.19	missense	moderate	AGOS_ACR089C	AGOS_ACR089C	AAS51315	Syntenic homolog of Saccharomyces cerevisiae YDR268W (MSW1)	c.1040C>A	p.Pro347His	41	0	19	23	42	0.547619
VI	542257	G	A	754.19	missense	moderate	AGOS_AFR065W	AGOS_AFR065W	AAS53436	Syntenic homolog of Saccharomyces cerevisiae YHR126C (ANS1)	c.208G>A	p.Ala70Thr	33	0	19	23	42	0.547619
VI	577022	C	T	754.19	missense	moderate	GSM1	AGOS_AFR081C	AAS53452	Syntenic homolog of Saccharomyces cerevisiae YJL103C (GSM1)	c.212G>A	p.Arg71Gln	28	0	19	23	42	0.547619
VII	86833	A	C	679.19	missense	moderate	ATM1	AGOS_AGL335W	AAS54156	Syntenic homolog of Saccharomyces cerevisiae YMR301C (ATM1)	c.1935A>C	p.Glu645Asp	49	0	19	23	42	0.547619
IV	547921	T	G	948.19	missense	moderate	AGOS_ADL079C	AGOS_ADL079C	AAS51841	Syntenic homolog of Saccharomyces cerevisiae YIL048W (NEO1)	c.853A>C	p.Ser285Arg	45	0	24	29	53	0.54717
IV	1391459	G	A	893.19	missense	moderate	AGOS_ADR381C	AGOS_ADR381C	AAS52301	Syntenic homolog of Saccharomyces cerevisiae YOR353C (SOG2)	c.703C>T	p.Pro235Ser	50	0	24	29	53	0.54717
V	322889	T	G	955.19	missense	moderate	LAS21	AGOS_AEL166C	AAS52519	Syntenic homolog of Saccharomyces cerevisiae YJL062W (LAS21)	c.1610A>C	p.Asn537Thr	54	0	24	29	53	0.54717
V	1369610	C	A	778.19	missense	moderate	AGOS_AER390W	AGOS_AER390W	AAS53069	Syntenic homolog of Saccharomyces cerevisiae YDR265W (PEX10)	c.88C>A	p.Leu30Ile	44	0	24	29	53	0.54717
VI	409494	G	T	923.19	missense	moderate	AGOS_AFL015C	AGOS_AFL015C	AAS53357	Syntenic homolog of Saccharomyces cerevisiae YGL115W (SNF4)	c.422C>A	p.Pro141Gln	47	0	24	29	53	0.54717
VI	1133255	A	T	954.19	missense	moderate	AGOS_AFR386C	AGOS_AFR386C	AAS53757	NOHBY641; No homolog in Saccharomyces cerevisiae; Syntenic homolog of Kluyveromyces lactis KLLA0F16709g	c.1045T>A	p.Leu349Ile	43	0	24	29	53	0.54717
VII	91537	C	T	935.19	missense	moderate	AGOS_AGL332W	AGOS_AGL332W	AAS54159	Syntenic homolog of Saccharomyces cerevisiae YGR276C (RNH70)	c.901C>T	p.Pro301Ser	67	0	24	29	53	0.54717
I	231500	G	T	525.19	missense	moderate	MHR1	AGOS_AAL067W	AAS50299	Syntenic homolog of Saccharomyces cerevisiae YDR296W (MHR1)	c.186G>T	p.Lys62Asn	24	0	15	18	33	0.545455
III	404326	A	T	788.19	missense	moderate	DIM1	AGOS_ACR026W	AAS51253	Syntenic homolog of Saccharomyces cerevisiae YPL266W (DIM1)	c.318A>T	p.Lys106Asn	34	0	20	24	44	0.545455
IV	1104456	T	C	926.19	missense	moderate	DIA2	AGOS_ADR230W	AAS52150	Syntenic homolog of Saccharomyces cerevisiae YOR080W (DIA2)	c.788T>C	p.Met263Thr	45	0	25	30	55	0.545455
IV	1250064	T	C	831.19	missense	moderate	AGOS_ADR310W	AGOS_ADR310W	AAS52230	Syntenic homolog of Saccharomyces cerevisiae YDL040C (NAT1)	c.944T>C	p.Phe315Ser	58	0	20	24	44	0.545455
V	90552	G	A	721.19	missense	moderate	AGOS_AEL294C	AGOS_AEL294C	AAS52390	Non-syntenic homolog of Saccharomyces cerevisiae YER145C (FTR1)	c.547C>T	p.Leu183Phe	39	0	20	24	44	0.545455
V	877846	A	T	980.19	missense	moderate	MRPL4	AGOS_AER126W	AAS52809	Syntenic homolog of Saccharomyces cerevisiae YLR439W (MRPL4)	c.266A>T	p.Glu89Val	30	0	25	30	55	0.545455
V	1259334	C	A	768.19	missense	moderate	AGOS_AER339C	AGOS_AER339C	AAS53019	Syntenic homolog of Saccharomyces cerevisiae YOR273C (TPO4)	c.1396G>T	p.Val466Phe	36	0	20	24	44	0.545455
V	1271631	G	A	927.19	missense	moderate	AGOS_AER346W	AGOS_AER346W	AAS53026	Syntenic homolog of Saccharomyces cerevisiae YMR214W (SCJ1)	c.1030G>A	p.Gly344Arg	42	0	25	30	55	0.545455
V	1423169	G	A	838.19	missense	moderate	AGOS_AER410W	AGOS_AER410W	AAS53089	Syntenic homolog of Saccharomyces cerevisiae YNL088W (TOP2)	c.2737G>A	p.Ala913Thr	50	0	20	24	44	0.545455
VI	45045	G	T	763.19	missense	moderate	tRNA-Tyr	EFAGOG00000000226	EFAGOT00000000226		c.5C>A	p.Pro2Gln	33	0	20	24	44	0.545455
VI	677447	G	A	967.19	stop_gained	high	AGOS_AFR133C	AGOS_AFR133C	AAS53504	Syntenic homolog of Saccharomyces cerevisiae YGR258C (RAD2)	c.2143C>T	p.Gln715*	51	0	25	30	55	0.545455
VI	949388	A	T	745.19	missense	moderate	AGOS_AFR284W	AGOS_AFR284W	AAS53655	Syntenic homolog of Saccharomyces cerevisiae YIL147C (SLN1)	c.802A>T	p.Ile268Leu	42	0	20	24	44	0.545455
I	338273	A	T	1086.19	missense	moderate	AGOS_AAL001W	AGOS_AAL001W	AAS50365	Syntenic homolog of Saccharomyces cerevisiae YNL001W (DOM34) and YCL001W-A	c.380A>T	p.Lys127Met	44	0	31	37	68	0.544118
II	863535	G	A	1146.19	missense	moderate	AGOS_ABR250W	AGOS_ABR250W	ADJ41751	NOHBY220; No homolog in Saccharomyces cerevisiae	c.478G>A	p.Ala160Thr	48	0	31	37	68	0.544118
VI	848262	A	G	828.19	missense	moderate	AGOS_AFR226C	AGOS_AFR226C	AAS53597	Syntenic homolog of Saccharomyces cerevisiae YLR035C (MLH2)	c.1882T>C	p.Phe628Leu	40	0	26	31	57	0.54386
III	132857	C	A	773.19	missense	moderate	AGOS_ACL121C	AGOS_ACL121C	AAS51107	Syntenic homolog of Saccharomyces cerevisiae YGR204W (ADE3)	c.2067G>T	p.Arg689Ser	36	0	21	25	46	0.543478
IV	129724	G	T	743.19	missense	moderate	AGOS_ADL322C	AGOS_ADL322C	AAS51598	Syntenic homolog of Saccharomyces cerevisiae YBR103W (SIF2)	c.1083C>A	p.Phe361Leu	42	0	21	25	46	0.543478
VI	434635	C	A	805.19	missense	moderate	AGOS_AFL002C	AGOS_AFL002C	AAS53370	Syntenic homolog of Saccharomyces cerevisiae YAL001C (TFC3)	c.2576G>T	p.Arg859Met	47	1	21	25	46	0.543478
VI	961084	G	A	807.19	missense	moderate	AGOS_AFR288C	AGOS_AFR288C	AAS53659	NOHBY633; No homolog in Saccharomyces cerevisiae;Syntenic homolog of Kluyveromyces lactis KLLA0A00550g	c.298C>T	p.Pro100Ser	36	0	21	25	46	0.543478
VI	1225184	A	C	753.19	missense	moderate	AGOS_AFR436C	AGOS_AFR436C	AAS53807	Syntenic homolog of Saccharomyces cerevisiae YJR076C (CDC11)	c.371T>G	p.Val124Gly	62	1	21	25	46	0.543478
VII	14882	G	A	759.19	stop_gained	high	AGOS_AGL366C	AGOS_AGL366C	AAS54125	NOHBY726; No homolog in Saccharomyces cerevisiae;Syntenic homolog of Kluyveromyces lactis KLLA0E05478g	c.637C>T	p.Gln213*	54	0	21	25	46	0.543478
VII	113823	A	G	804.19	missense	moderate	AGOS_AGL316W	AGOS_AGL316W	AAS54175	Syntenic homolog of Saccharomyces cerevisiae YJR099W (YUH1)	c.874A>G	p.Met292Val	39	0	21	25	46	0.543478
V	289464	G	A	574.19	missense	moderate	AGOS_AEL186W	AGOS_AEL186W	AAS52499	Syntenic homolog of Saccharomyces cerevisiae YBR275C (RIF1)	c.4429G>A	p.Ala1477Thr	48	0	16	19	35	0.542857
VII	165870	C	T	584.19	stop_gained	high	AGOS_AGL290C	AGOS_AGL290C	AAS54201	Syntenic homolog of Saccharomyces cerevisiae YER115C (SPR6)	c.387G>A	p.Trp129*	28	0	16	19	35	0.542857
VII	1057290	T	C	592.19	missense	moderate	AGOS_AGR012C	AGOS_AGR012C	AAS54501	Syntenic homolog of Saccharomyces cerevisiae YGR155W (CYS4)	c.269A>G	p.Lys90Arg	42	0	16	19	35	0.542857
IV	1282398	A	G	1000.19	missense	moderate	AGOS_ADR329W	AGOS_ADR329W	AAS52249	Syntenic homolog of Saccharomyces cerevisiae YOL063C (CRT10)	c.1159A>G	p.Lys387Glu	41	0	27	32	59	0.542373
IV	1372731	G	A	1061.19	missense	moderate	AGOS_ADR373W	AGOS_ADR373W	AAS52293	Syntenic homolog of Saccharomyces cerevisiae YAL035W (FUN12)	c.2852G>A	p.Arg951His	50	0	27	32	59	0.542373
V	1392311	CA	C	982.15	frameshift	high	AGOS_AER397C	AGOS_AER397C	AAS53076	Syntenic homolog of Saccharomyces cerevisiae YBL079W (NUP170) and YER105C (NUP157)	c.3870delT	p.Ile1290fs	39	0	27	32	59	0.542373
II	30074	G	A	1303.19	missense	moderate	SIN4	AGOS_ABL202W	AAS50569	Syntenic homolog of Saccharomyces cerevisiae YNL236W (SIN4)	c.1180G>A	p.Val394Ile	64	0	33	39	72	0.541667
II	615714	G	T	724.19	missense	moderate	NOG2	AGOS_ABR120C	AAS50891	Syntenic homolog of Saccharomyces cerevisiae YNR053C (NOG2)	c.855C>A	p.Phe285Leu	42	0	22	26	48	0.541667
II	712866	A	T	873.19	missense	moderate	SRB4	AGOS_ABR165W	AAS50937	Syntenic homolog of Saccharomyces cerevisiae YER022W (SRB4)	c.884A>T	p.Gln295Leu	46	0	22	26	48	0.541667
II	730278	G	A	915.19	missense	moderate	AGOS_ABR174W	AGOS_ABR174W	AAS50946	Syntenic homolog of Saccharomyces cerevisiae YLR451W (LEU3)	c.1489G>A	p.Ala497Thr	57	0	22	26	48	0.541667
III	373785	T	C	1152.19	missense	moderate	AGOS_ACR009W	AGOS_ACR009W	AAS51236	Syntenic homolog of Saccharomyces cerevisiae YEL062W (NPR2)	c.1823T>C	p.Ile608Thr	78	0	33	39	72	0.541667
III	888989	G	T	738.19	missense	moderate	LDB19	AGOS_ACR291C	AAS51517	Syntenic homolog of Saccharomyces cerevisiae YOR322C (LDB19)	c.1990C>A	p.Leu664Ile	41	0	22	26	48	0.541667
IV	274427	G	T	876.19	missense	moderate	AGOS_ADL244W	AGOS_ADL244W	AAS51676	Syntenic homolog of Saccharomyces cerevisiae YIL112W (HOS4)	c.602G>T	p.Gly201Val	38	0	22	26	48	0.541667
IV	1430996	G	A	829.19	missense	moderate	AGOS_ADR403C	AGOS_ADR403C	AAS52322	Syntenic homolog of Saccharomyces cerevisiae YAL051W (OAF1) and YOR363C (PIP2)	c.1405C>T	p.Arg469Cys	56	0	22	26	48	0.541667
V	962884	T	C	438.19	missense	moderate	AGOS_AER174W	AGOS_AER174W	AAS52856	Syntenic homolog of Saccharomyces cerevisiae YDR060W (MAK21)	c.2416T>C	p.Phe806Leu	18	0	11	13	24	0.541667
VI	18850	C	T	716.19	missense	moderate	AGOS_AFL226W	AGOS_AFL226W	AAS53148	Syntenic homolog of Saccharomyces cerevisiae YNL108C and YOR110W (TFC7)	c.652C>T	p.Pro218Ser	47	0	22	26	48	0.541667
VI	825350	A	G	858.19	missense	moderate	AGOS_AFR217W	AGOS_AFR217W	AAS53588	Syntenic homolog of Saccharomyces cerevisiae YMR124W and YLR031W	c.1301A>G	p.Lys434Arg	29	0	22	26	48	0.541667
VI	944024	A	G	793.19	missense	moderate	NDC80	AGOS_AFR281C	AAS53652	Syntenic homolog of Saccharomyces cerevisiae YIL144W (TID3)	c.1036T>C	p.Phe346Leu	69	0	22	26	48	0.541667
V	1346222	T	C	1146.19	missense	moderate	AGOS_AER378W	AGOS_AER378W	AAS53058	Syntenic homolog of Saccharomyces cerevisiae YIL129C (TAO3)	c.5969T>C	p.Leu1990Ser	57	0	28	33	61	0.540984
IV	692489	C	T	676.19	missense	moderate	AGOS_ADL010W	AGOS_ADL010W	AAS51911	Syntenic homolog of Saccharomyces cerevisiae YEL007W (MIT1)	c.1496C>T	p.Pro499Leu	33	0	17	20	37	0.540541
VI	157840	C	A	595.19	missense	moderate	HSP82	AGOS_AFL148C	AAS53226	Syntenic homolog of Saccharomyces cerevisiae YMR186W (HSC82) and YPL240C (HSP82)"	c.1929G>T	p.Glu643Asp	46	0	17	20	37	0.540541
VI	1135478	C	T	662.19	missense	moderate	AGOS_AFR387C	AGOS_AFR387C	AAS53758	Syntenic homolog of Saccharomyces cerevisiae YOR143C (THI80)	c.794G>A	p.Cys265Tyr	47	0	17	20	37	0.540541
VI	501984	A	G	850.19	missense	moderate	CBK1	AGOS_AFR035W	AAS53406	Syntenic homolog of Saccharomyces cerevisiae YNL161W (CBK1)	c.2032A>G	p.Lys678Glu	24	0	23	27	50	0.54
VI	1380326	T	C	817.19	missense	moderate	AGOS_AFR522C	AGOS_AFR522C	AAS53893	Syntenic homolog of Saccharomyces cerevisiae YFL026W (STE2)	c.403A>G	p.Met135Val	45	0	23	27	50	0.54
IV	1283126	C	G	1108.19	stop_gained	high	AGOS_ADR329W	AGOS_ADR329W	AAS52249	Syntenic homolog of Saccharomyces cerevisiae YOL063C (CRT10)	c.1887C>G	p.Tyr629*	43	0	29	34	63	0.539683
I	436519	A	AT	935.15	frameshift	high	AGOS_AAR053W	AGOS_AAR053W	AAS50418	Non-syntenic homolog of Saccharomyces cerevisiae YGR032W (GSC2), YLR342W (FKS1), and YMR306W (FKS3)	c.916_917insT	p.Arg306fs	63	0	24	28	52	0.538462
III	273970	A	G	601.19	missense	moderate	AGOS_ACL053C	AGOS_ACL053C	AAS51175	Syntenic homolog of Saccharomyces cerevisiae YER129W (SAK1) and YGL179C (TOS3)"	c.2741T>C	p.Phe914Ser	46	0	18	21	39	0.538462
III	393145	T	A	942.19	stop_gained	high	AGOS_ACR020C	AGOS_ACR020C	AAS51247	Syntenic homolog of Saccharomyces cerevisiae YEL055C (POL5)	c.1435A>T	p.Arg479*	70	0	24	28	52	0.538462
III	888130	C	T	718.19	missense	moderate	AGOS_ACR290W	AGOS_ACR290W	AAS51516	Syntenic homolog of Saccharomyces cerevisiae YAL023C (PMT2) and YOR321W (PMT3)	c.1609C>T	p.Pro537Ser	35	0	18	21	39	0.538462
IV	197077	C	T	840.19	missense	moderate	AGOS_ADL288C	AGOS_ADL288C	AAS51632	Syntenic homolog of Saccharomyces cerevisiae YDL117W (CYK3)	c.838G>A	p.Ala280Thr	37	0	24	28	52	0.538462
IV	334296	G	T	641.19	missense	moderate	AGOS_ADL211C	AGOS_ADL211C	AAS51709	Syntenic homolog of Saccharomyces cerevisiae YIL093C (RSM25)	c.242C>A	p.Ser81Tyr	46	0	18	21	39	0.538462
IV	780243	C	T	974.19	missense	moderate	AGOS_ADR041W	AGOS_ADR041W	AAS51961	Syntenic homolog of Saccharomyces cerevisiae YBR202W (MCM7)	c.2068C>T	p.Arg690Trp	47	0	24	28	52	0.538462
IV	1103006	T	C	955.19	missense	moderate	AGOS_ADR229C	AGOS_ADR229C	AAS52149	Syntenic homolog of Saccharomyces cerevisiae YOR079C (ATX2)	c.487A>G	p.Met163Val	41	0	24	28	52	0.538462
V	215861	A	G	910.19	missense	moderate	AGOS_AEL220C	AGOS_AEL220C	AAS52465	Syntenic homolog of Saccharomyces cerevisiae YDR261C (EXG2)	c.230T>C	p.Val77Ala	39	0	24	28	52	0.538462
V	1008455	G	T	946.19	missense	moderate	AGOS_AER196W	AGOS_AER196W	AAS52877	Syntenic homolog of Saccharomyces cerevisiae YOL070C (NBA1)	c.1585G>T	p.Asp529Tyr	47	0	24	28	52	0.538462
V	1121820	T	C	972.19	missense	moderate	AGOS_AER264C	AGOS_AER264C	AAS52945	Syntenic homolog of Saccharomyces cerevisiae YCR073C (SSK22) and YNR031C (SSK2)	c.1817A>G	p.Glu606Gly	68	0	24	28	52	0.538462
VI	767008	T	G	664.19	missense	moderate	AGOS_AFR178W	AGOS_AFR178W	AAS53549	Syntenic homolog of Saccharomyces cerevisiae YBL023C (MCM2)	c.1960T>G	p.Ser654Ala	38	0	18	21	39	0.538462
VII	1769984	T	A	945.19	missense	moderate	PEX6	AGOS_AGR394W	AAS54884	Syntenic homolog of Saccharomyces cerevisiae YNL329C (PEX6)	c.466T>A	p.Cys156Ser	30	0	24	28	52	0.538462
V	855841	C	T	1187.19	missense	moderate	AGOS_AER115W	AGOS_AER115W	AAS52799	Syntenic homolog of Saccharomyces cerevisiae YLR430W (SEN1)	c.3637C>T	p.His1213Tyr	48	0	31	36	67	0.537313
I	305862	G	A	960.19	missense	moderate	AGOS_AAL021W	AGOS_AAL021W	AAS50345	Syntenic homolog of Saccharomyces cerevisiae YCL009C (ILV6)	c.140G>A	p.Ser47Asn	35	0	25	29	54	0.537037
VI	372126	G	T	944.19	missense	moderate	AGOS_AFL036C	AGOS_AFL036C	AAS53336	Syntenic homolog of Saccharomyces cerevisiae YGL101W and YBR242W	c.91C>A	p.Leu31Met	41	0	25	29	54	0.537037
II	845055	C	T	705.19	missense	moderate	AGOS_ABR238W	AGOS_ABR238W	AAS51011	Syntenic homolog of Saccharomyces cerevisiae YLR077W (FMP25)	c.65C>T	p.Ala22Val	38	0	19	22	41	0.536585
III	114183	T	G	711.19	missense	moderate	AGOS_ACL136W	AGOS_ACL136W	AAS51092	Syntenic homolog of Saccharomyces cerevisiae YGR210C	c.610T>G	p.Trp204Gly	32	1	19	22	41	0.536585
IV	805203	C	A	705.19	missense	moderate	AGOS_ADR053W	AGOS_ADR053W	AAS51973	Syntenic homolog of Saccharomyces cerevisiae YPL059W (GRX5)	c.49C>A	p.Arg17Ser	34	0	19	22	41	0.536585
V	821846	C	T	714.19	missense	moderate	CNB1	AGOS_AER096C	AAS52780	Syntenic homolog of Saccharomyces cerevisiae YKL190W (CNB1)	c.257G>A	p.Ser86Asn	36	0	19	22	41	0.536585
VI	485986	G	A	756.19	missense	moderate	AGOS_AFR024C	AGOS_AFR024C	AAS53395	Syntenic homolog of Saccharomyces cerevisiae YNL168C (FMP41)	c.332C>T	p.Ala111Val	23	0	19	22	41	0.536585
VI	915209	A	C	680.19	missense	moderate	AGOS_AFR266W	AGOS_AFR266W	AAS53637	Syntenic homolog of Saccharomyces cerevisiae YGL244W (RTF1)	c.899A>C	p.Lys300Thr	39	0	19	22	41	0.536585
VI	1384027	T	G	700.19	missense	moderate	AGOS_AFR525C	AGOS_AFR525C	AAS53896	Syntenic homolog of Saccharomyces cerevisiae YFL026W (STE2)	c.1022A>C	p.Lys341Thr	44	0	19	22	41	0.536585
VII	1433498	G	T	697.19	missense	moderate	TRM8	AGOS_AGR192C	AAS54682	Syntenic homolog of Saccharomyces cerevisiae YDL201W (TRM8)	c.495C>A	p.Phe165Leu	32	0	19	22	41	0.536585
VII	1632045	G	A	634.19	missense	moderate	AGOS_AGR312W	AGOS_AGR312W	AAS54802	Syntenic homolog of Saccharomyces cerevisiae YJL019W (MPS3)	c.1195G>A	p.Gly399Ser	43	0	19	22	41	0.536585
I	444204	T	C	949.19	missense	moderate	AGOS_AAR057W	AGOS_AAR057W	AAS50422	Syntenic homolog of Saccharomyces cerevisiae YCR057C (PWP2)	c.1408T>C	p.Ser470Pro	53	0	26	30	56	0.535714
IV	793284	A	G	871.19	missense	moderate	AGOS_ADR048W	AGOS_ADR048W	AAS51968	Syntenic homolog of Saccharomyces cerevisiae YBR205W (KTR3)	c.827A>G	p.Asp276Gly	36	0	26	30	56	0.535714
III	330896	C	A	640.19	missense	moderate	HTZ1	AGOS_ACL017C	AAS51211	Syntenic homolog of Saccharomyces cerevisiae YOL012C (HTZ1)"	c.62G>T	p.Gly21Val	36	0	20	23	43	0.534884
III	783651	C	A	756.19	missense	moderate	AGOS_ACR240W	AGOS_ACR240W	AAS51466	Syntenic homolog of Saccharomyces cerevisiae YJL149W (DAS1)	c.1176C>A	p.Phe392Leu	52	0	20	23	43	0.534884
IV	538542	C	A	671.19	missense	moderate	AGOS_ADL083C	AGOS_ADL083C	AAS51837	Syntenic homolog of Saccharomyces cerevisiae YIL045W (PIG2) and YER054C (GIP2)	c.367G>T	p.Gly123Cys	49	0	20	23	43	0.534884
IV	1400477	T	A	744.19	missense	moderate	AGOS_ADR385W	AGOS_ADR385W	AAS52305	NOHBY447; No homolog in Saccharomyces cerevisiae; Syntenic homolog of Kluyveromyces lactis KLLA0C13035g	c.660T>A	p.Asp220Glu	38	0	20	23	43	0.534884
V	31433	G	C	712.19	missense	moderate	AGOS_AEL328W	AGOS_AEL328W	AAS52356	Syntenic homolog of Saccharomyces cerevisiae YPR105C (COG4)	c.711G>C	p.Lys237Asn	42	0	20	23	43	0.534884
V	825775	A	T	639.19	missense	moderate	AGOS_AER099C	AGOS_AER099C	AAS52783	NOHBY514; No homolog in Saccharomyces cerevisiae; Syntenic homolog of Kluyveromyces lactis KLLA0D02904g	c.32T>A	p.Val11Glu	47	0	20	23	43	0.534884
I	609525	G	T	997.19	missense	moderate	AGOS_AAR147W	AGOS_AAR147W	AAS50514	Syntenic homolog of Saccharomyces cerevisiae YOR191W (ULS1)	c.687G>T	p.Gln229His	58	0	27	31	58	0.534483
IV	1222186	G	T	912.19	missense	moderate	AGOS_ADR299W	AGOS_ADR299W	AAS52220	Syntenic homolog of Saccharomyces cerevisiae YDR331W (GPI8)	c.1063G>T	p.Gly355Trp	50	0	27	31	58	0.534483
I	391183	T	C	816.19	missense	moderate	AGOS_AAR028W	AGOS_AAR028W	AAS50393	Syntenic homolog of Saccharomyces cerevisiae YGR112W (SHY1)	c.20T>C	p.Ile7Thr	35	0	21	24	45	0.533333
IV	420755	C	T	765.19	missense	moderate	AGOS_ADL154C	AGOS_ADL154C	AAS51766	NOHBY412; No homolog in Saccharomyces cerevisiae; Syntenic homolog of Kluyveromyces lactis KLLA0A07271g	c.565G>A	p.Ala189Thr	34	0	21	24	45	0.533333
V	530909	C	T	657.19	missense	moderate	AGOS_AEL056W	AGOS_AEL056W	AAS52629	NOHBY504; No homolog in Saccharomyces cerevisiae;Weak similarity to Ashbya gossypii ABL053W	c.122C>T	p.Ala41Val	35	0	21	24	45	0.533333
VI	598922	A	G	982.19	missense	moderate	AGOS_AFR092W	AGOS_AFR092W	AAS53463	Syntenic homolog of Saccharomyces cerevisiae YJL095W (BCK1)	c.2411A>G	p.Gln804Arg	64	0	28	32	60	0.533333
VI	1749113	G	A	188.2	missense	moderate	AGOS_AFR711C	AGOS_AFR711C	AAS54083	NOHBY678; No homolog in Saccharomyces cerevisiae;Syntenic homolog of Kluyveromyces lactis KLLA0C01276g	c.1367C>T	p.Pro456Leu	9	0	7	8	15	0.533333
III	672986	A	AT	837.15	frameshift	high	AGOS_ACR187W	AGOS_ACR187W	AAS51413	Syntenic homolog of Saccharomyces cerevisiae YPR033C (HTS1)	c.212dupT	p.Gln72fs	41	0	29	33	62	0.532258
VI	828728	G	T	1075.19	missense	moderate	CBC1	AGOS_AFR218W	AAS53589	Syntenic homolog of Saccharomyces cerevisiae YMR125W (STO1)	c.915G>T	p.Glu305Asp	53	0	29	33	62	0.532258
II	264005	G	A	753.19	missense	moderate	AGOS_ABL073W	AGOS_ABL073W	AAS50698	Syntenic homolog of Saccharomyces cerevisiae YJR135C (MCM22)	c.169G>A	p.Ala57Thr	30	0	22	25	47	0.531915
II	771450	C	A	864.19	missense	moderate	AGOS_ABR195C	AGOS_ABR195C	AAS50968	Syntenic homolog of Saccharomyces cerevisiae YBR179C (FZO1)	c.2292G>T	p.Lys764Asn	38	0	22	25	47	0.531915
III	787262	G	A	833.19	missense	moderate	AGOS_ACR242W	AGOS_ACR242W	AAS51468	Syntenic homolog of Saccharomyces cerevisiae YKR063C (LAS1)"	c.338G>A	p.Ser113Asn	62	0	22	25	47	0.531915
IV	23990	A	G	878.19	missense	moderate	AGOS_ADL391C	AGOS_ADL391C	AAS51529	Syntenic homolog of Saccharomyces cerevisiae YHR203C (RPS4B) and YJR145C (RPS4A)	c.392T>C	p.Leu131Pro	25	0	22	25	47	0.531915
VI	882747	G	A	1109.19	missense	moderate	AGOS_AFR245W	AGOS_AFR245W	AAS53616	Syntenic homolog of Saccharomyces cerevisiae YFR040W (SAP155) and YGL229C (SAP4)	c.1030G>A	p.Glu344Lys	52	0	30	34	64	0.53125
II	165418	T	C	885.19	missense	moderate	AGOS_ABL123C	AGOS_ABL123C	AAS50648	Non-syntenic homolog of Saccharomyces cerevisiae YPL154C (PEP4)	c.841A>G	p.Ile281Val	41	0	23	26	49	0.530612
III	313068	T	G	796.19	missense	moderate	AGOS_ACL029W	AGOS_ACL029W	AAS51199	Syntenic homolog of Saccharomyces cerevisiae YIL072W (HOP1)	c.117T>G	p.Phe39Leu	50	0	23	26	49	0.530612
IV	504418	C	G	863.19	missense	moderate	AGOS_ADL102C	AGOS_ADL102C	AAS51818	Syntenic homolog of Saccharomyces cerevisiae YIL035C (CKA1)	c.798G>C	p.Met266Ile	41	0	23	26	49	0.530612
IV	646485	G	A	838.19	missense	moderate	AGOS_ADL031W	AGOS_ADL031W	AAS51890	Syntenic homolog of Saccharomyces cerevisiae YLR303W (MET17)	c.302G>A	p.Gly101Asp	32	0	23	26	49	0.530612
V	919892	G	T	846.19	missense	moderate	FPR3	AGOS_AER150W	AAS52833	Syntenic homolog of Saccharomyces cerevisiae YML074C (FPR3) and YLR449W (FPR4)	c.573G>T	p.Glu191Asp	41	0	23	26	49	0.530612
VI	409233	A	G	775.19	missense	moderate	AGOS_AFL015C	AGOS_AFL015C	AAS53357	Syntenic homolog of Saccharomyces cerevisiae YGL115W (SNF4)	c.683T>C	p.Leu228Pro	44	1	23	26	49	0.530612
IV	1331200	C	A	997.19	missense	moderate	AGOS_ADR354W	AGOS_ADR354W	AAS52274	Syntenic homolog of Saccharomyces cerevisiae YOR326W (MYO2) and YAL029C (MYO4)	c.2465C>A	p.Ala822Asp	62	0	31	35	66	0.530303
I	243744	A	G	833.19	missense	moderate	CFT1	AGOS_AAL060W	AAS50306	Syntenic homolog of Saccharomyces cerevisiae YDR301W (CFT1)	c.2738A>G	p.Glu913Gly	51	0	24	27	51	0.529412
II	427096	C	A	584.19	missense	moderate	AGOS_ABR019C	AGOS_ABR019C	AAS50789	Syntenic homolog of Saccharomyces cerevisiae YMR078C (CTF18)	c.2130G>T	p.Lys710Asn	39	0	16	18	34	0.529412
III	150123	G	A	851.19	missense	moderate	AGOS_ACL110W	AGOS_ACL110W	AAS51118	Syntenic homolog of Saccharomyces cerevisiae YHR051W (COX6)	c.28G>A	p.Ala10Thr	43	0	24	27	51	0.529412
III	172707	G	A	913.19	missense	moderate	AGOS_ACL095C	AGOS_ACL095C	AAS51133	Syntenic homolog of Saccharomyces cerevisiae YKL014C (URB1)	c.4522C>T	p.Pro1508Ser	59	0	24	27	51	0.529412
V	1168267	C	A	1160.19	missense	moderate	AGOS_AER288C	AGOS_AER288C	AAS52969	Syntenic homolog of Saccharomyces cerevisiae YMR270C (RRN9)	c.4G>T	p.Asp2Tyr	42	0	33	37	70	0.528571
II	180088	T	C	879.19	missense	moderate	AGOS_ABL117C	AGOS_ABL117C	AAS50654	Syntenic homolog of Saccharomyces cerevisiae YMR284W (YKU70)	c.814A>G	p.Thr272Ala	54	0	25	28	53	0.528302
V	135345	T	C	832.19	missense	moderate	AGOS_AEL269C	AGOS_AEL269C	AAS52415	Syntenic homolog of Saccharomyces cerevisiae YPR178W (PRP4)	c.19A>G	p.Ile7Val	25	0	25	28	53	0.528302
VI	697506	T	C	846.19	missense	moderate	EFT1	AGOS_AFR142C	AAS53513	Syntenic homolog of Saccharomyces cerevisiae YDR385W (EFT2) and YOR133W (EFT1)	c.1897A>G	p.Ile633Val	32	0	25	28	53	0.528302
VI	809539	C	T	885.19	missense	moderate	AGOS_AFR206C	AGOS_AFR206C	AAS53577	Syntenic homolog of Saccharomyces cerevisiae YKL140W (TGL1)	c.422G>A	p.Ser141Asn	34	0	25	28	53	0.528302
VI	1043314	G	T	825.19	missense	moderate	AGOS_AFR333W	AGOS_AFR333W	AAS53704	Non-syntenic homolog of Saccharomyces cerevisiae YKL217W (JEN1)	c.528G>T	p.Gln176His	34	0	25	28	53	0.528302
I	587860	A	T	860.19	missense	moderate	AGOS_AAR137W	AGOS_AAR137W	AAS50503	Syntenic homolog of Saccharomyces cerevisiae YOR058C (ASE1)	c.1265A>T	p.Lys422Met	44	0	26	29	55	0.527273
II	776965	T	C	944.19	missense	moderate	AGOS_ABR198C	AGOS_ABR198C	AAS50971	NOHBY216; No homolog in Saccharomyces cerevisiae; Syntenic homolog of Kluyveromyces lactis KLLA0C14993g	c.922A>G	p.Ile308Val	43	0	26	29	55	0.527273
V	575541	C	A	887.19	missense	moderate	AGOS_AEL031C	AGOS_AEL031C	AAS52654	Syntenic homolog of Saccharomyces cerevisiae YOL021C (DIS3)	c.1182G>T	p.Arg394Ser	49	0	26	29	55	0.527273
V	957714	C	T	963.19	missense	moderate	AGOS_AER172C	AGOS_AER172C	AAS52854	Syntenic homolog of Saccharomyces cerevisiae YBR081C (SPT7)	c.1276G>A	p.Ala426Thr	52	0	26	29	55	0.527273
VI	238939	A	G	889.19	missense	moderate	AGOS_AFL108C	AGOS_AFL108C	AAS53266	Syntenic homolog of Saccharomyces cerevisiae YGL131C (SNT2)	c.1895T>C	p.Phe632Ser	56	1	26	29	55	0.527273
VII	308192	G	A	879.19	missense	moderate	AGOS_AGL208C	AGOS_AGL208C	AAS54283	Non-syntenic homolog of Saccharomyces cerevisiae YNR067C (DSE4)	c.1922C>T	p.Ala641Val	37	0	26	29	55	0.527273
VII	1408250	T	C	835.19	missense	moderate	AGOS_AGR180W	AGOS_AGR180W	AAS54670	Syntenic homolog of Saccharomyces cerevisiae YLR222C (UTP13)	c.476T>C	p.Met159Thr	36	0	26	29	55	0.527273
I	156607	G	T	708.19	missense	moderate	AGOS_AAL107W	AGOS_AAL107W	AAS50259	Syntenic homolog of Saccharomyces cerevisiae YOR256C (TRE2) and YPL176C (TRE1)	c.1832G>T	p.Ser611Ile	41	0	18	20	38	0.526316
II	434251	T	A	975.19	missense	moderate	AGOS_ABR021W	AGOS_ABR021W	AAS50791	Syntenic homolog of Saccharomyces cerevisiae YKL092C (BUD2)	c.3079T>A	p.Ser1027Thr	46	0	27	30	57	0.526316
II	582629	C	A	954.19	missense	moderate	MEC1	AGOS_ABR108C	AAS50879	Syntenic homolog of Saccharomyces cerevisiae YBR136W (MEC1)	c.6141G>T	p.Met2047Ile	57	0	27	30	57	0.526316
II	768686	C	A	601.19	missense	moderate	PNG1	AGOS_ABR193W	AAS50966	Syntenic homolog of Saccharomyces cerevisiae YPL096W (PNG1)	c.117C>A	p.Asp39Glu	47	0	18	20	38	0.526316
IV	605390	G	A	645.19	missense	moderate	AGOS_ADL046C	AGOS_ADL046C	AAS51874	Syntenic homolog of Saccharomyces cerevisiae YGL173C (XRN1)	c.2840C>T	p.Thr947Ile	38	0	18	20	38	0.526316
V	1005064	T	A	674.19	missense	moderate	AGOS_AER195C	AGOS_AER195C	AAS52876	Syntenic homolog of Saccharomyces cerevisiae YCR008W (SAT4)	c.1062A>T	p.Glu354Asp	40	0	18	20	38	0.526316
V	1043217	G	T	962.19	stop_gained	high	AGOS_AER222C	AGOS_AER222C	AAS52903	Syntenic homolog of Saccharomyces cerevisiae YAR018C (KIN3)	c.714C>A	p.Tyr238*	40	0	27	30	57	0.526316
VI	1531918	T	C	659.19	missense	moderate	AGOS_AFR604C	AGOS_AFR604C	AAS53975	Syntenic homolog of Saccharomyces cerevisiae YOL091W (SPO21)	c.2531A>G	p.Gln844Arg	78	0	18	20	38	0.526316
VII	183967	C	T	687.19	missense	moderate	ROX3	AGOS_AGL280W	AAS54211	Syntenic homolog of Saccharomyces cerevisiae YBL093C (ROX3)	c.184C>T	p.Arg62Cys	24	0	18	20	38	0.526316
VII	284695	C	A	577.19	missense	moderate	AGOS_AGL220W	AGOS_AGL220W	AAS54271	Syntenic homolog of Saccharomyces cerevisiae YCR077C (PAT1)	c.370C>A	p.Gln124Lys	42	0	18	20	38	0.526316
V	1199280	G	A	1029.19	missense	moderate	TOM1	AGOS_AER304C	AAS52985	Syntenic homolog of Saccharomyces cerevisiae YDR457W (TOM1)	c.4571C>T	p.Ala1524Val	71	1	28	31	59	0.525424
V	1338633	G	A	974.19	missense	moderate	AGOS_AER377C	AGOS_AER377C	AAS53057	Syntenic homolog of Saccharomyces cerevisiae YIL128W (MET18)	c.1061C>T	p.Thr354Ile	42	0	28	31	59	0.525424
II	703200	A	G	671.19	missense	moderate	AGOS_ABR160C	AGOS_ABR160C	AAS50932	Syntenic homolog of Saccharomyces cerevisiae YJR106W (ECM27)	c.1754T>C	p.Ile585Thr	37	0	19	21	40	0.525
V	95585	C	A	637.19	missense	moderate	AGOS_AEL291C	AGOS_AEL291C	AAS52393	Syntenic homolog of Saccharomyces cerevisiae YKR008W (RSC4)	c.555G>T	p.Glu185Asp	47	0	19	21	40	0.525
VI	1425266	T	A	667.19	missense	moderate	AGOS_AFR547W	AGOS_AFR547W	AAS53918	Syntenic homolog of Saccharomyces cerevisiae YPR160W (GPH1)	c.2264T>A	p.Ile755Asn	39	0	19	21	40	0.525
III	521508	A	C	1076.19	missense	moderate	CIA1	AGOS_ACR091W	AAS51317	Syntenic homolog of Saccharomyces cerevisiae YDR267C (CIA1)	c.901A>C	p.Lys301Gln	45	0	29	32	61	0.52459
IV	77679	G	T	1055.19	missense	moderate	AGOS_ADL358W	AGOS_ADL358W	AAS51561	Syntenic homolog of Saccharomyces cerevisiae YML127W (RSC9)	c.1727G>T	p.Ser576Ile	49	0	29	32	61	0.52459
VI	941728	A	C	1078.19	missense	moderate	AGOS_AFR280W	AGOS_AFR280W	AAS53651	Syntenic homolog of Saccharomyces cerevisiae YIL143C (SSL2)	c.1345A>C	p.Asn449His	41	0	29	32	61	0.52459
I	529742	C	A	714.19	missense	moderate	AGOS_AAR103C	AGOS_AAR103C	AAS50468	Syntenic homolog of Saccharomyces cerevisiae YPR135W (CTF4)	c.830G>T	p.Ser277Ile	51	0	20	22	42	0.52381
II	194781	G	T	733.19	missense	moderate	FMN1	AGOS_ABL109W	AAS50662	Syntenic homolog of Saccharomyces cerevisiae YDR236C (FMN1)	c.80G>T	p.Ser27Ile	30	0	20	22	42	0.52381
II	266859	C	A	720.19	missense	moderate	RIX1	AGOS_ABL072C	AAS50699	Syntenic homolog of Saccharomyces cerevisiae YHR197W (RIX1)	c.13G>T	p.Val5Phe	28	0	20	22	42	0.52381
II	357652	C	T	635.19	missense	moderate	AGOS_ABL022W	AGOS_ABL022W	AAS50749	Syntenic homolog of Saccharomyces cerevisiae YMR101C (SRT1)	c.628C>T	p.Leu210Phe	29	0	20	22	42	0.52381
III	388331	T	C	985.19	missense	moderate	HAT2	AGOS_ACR017W	AAS51244	Syntenic homolog of Saccharomyces cerevisiae YEL056W (HAT2)	c.1211T>C	p.Val404Ala	39	0	30	33	63	0.52381
IV	796153	T	C	720.19	missense	moderate	AGOS_ADR050W	AGOS_ADR050W	AAS51970	Syntenic homolog of Saccharomyces cerevisiae YBR207W (FTH1)	c.847T>C	p.Ser283Pro	51	0	20	22	42	0.52381
V	854908	A	C	711.19	missense	moderate	AGOS_AER115W	AGOS_AER115W	AAS52799	Syntenic homolog of Saccharomyces cerevisiae YLR430W (SEN1)	c.2704A>C	p.Ile902Leu	55	0	20	22	42	0.52381
VI	931527	C	T	637.19	stop_gained	high	AGOS_AFR275W	AGOS_AFR275W	AAS53646	Non-syntenic homolog of Saccharomyces cerevisiae YKL034W (TUL1)	c.1582C>T	p.Gln528*	45	0	20	22	42	0.52381
VI	1572022	C	A	691.19	missense	moderate	AGOS_AFR623W	AGOS_AFR623W	AAS53994	Syntenic homolog of Saccharomyces cerevisiae YCR033W (SNT1)	c.3714C>A	p.Asp1238Glu	36	0	20	22	42	0.52381
VII	430913	A	C	1073.19	missense	moderate	AGOS_AGL145W	AGOS_AGL145W	AAS54346	Syntenic homolog of Saccharomyces cerevisiae YDR172W (SUP35)	c.105A>C	p.Gln35His	30	0	30	33	63	0.52381
II	625290	A	AG	554.15	frameshift	high	AGOS_ABR125C	AGOS_ABR125C	AAS50896	Non-syntenic homolog of Saccharomyces cerevisiae YDR011W (SNQ2), YNR070W (PDR18) (PDR18) and YPL058C (PDR12)	c.3297dupC	p.Ser1100fs	30	0	21	23	44	0.522727
III	382903	T	G	646.19	missense	moderate	AGOS_ACR014C	AGOS_ACR014C	AAS51241	Syntenic homolog of Saccharomyces cerevisiae YEL059C-A (SOM1)	c.85A>C	p.Thr29Pro	51	0	21	23	44	0.522727
III	595332	C	A	752.19	missense	moderate	DGA1	AGOS_ACR140C	AAS51366	Syntenic homolog of Saccharomyces cerevisiae YOR245C (DGA1)	c.171G>T	p.Glu57Asp	56	0	21	23	44	0.522727
IV	32957	A	C	711.19	missense	moderate	SET5	AGOS_ADL387C	AAS51533	Syntenic homolog of Saccharomyces cerevisiae YHR207C (SET5)	c.1009T>G	p.Tyr337Asp	32	0	21	23	44	0.522727
IV	957856	C	A	678.19	missense	moderate	KAR5	AGOS_ADR143W	AAS52063	Syntenic homolog of Saccharomyces cerevisiae YMR065W (KAR5)	c.314C>A	p.Pro105His	18	0	21	23	44	0.522727
IV	1362124	A	T	725.19	missense	moderate	PYK1	AGOS_ADR368W	AAS52288	Syntenic homolog of Saccharomyces cerevisiae YAL038W (CDC19) and YOR347C (PYK2)	c.1040A>T	p.Lys347Met	34	0	21	23	44	0.522727
IV	1443883	T	A	729.19	stop_gained	high	ACS1	AGOS_ADR408W	AAS52327	Syntenic homolog of Saccharomyces cerevisiae YAL054C (ACS1)	c.1128T>A	p.Tyr376*	35	0	21	23	44	0.522727
V	146056	C	T	709.19	missense	moderate	AGOS_AEL262C	AGOS_AEL262C	AAS52422	Syntenic homolog of Saccharomyces cerevisiae YPR171W (BSP1)	c.853G>A	p.Asp285Asn	44	0	21	23	44	0.522727
V	426255	C	T	700.19	missense	moderate	AGOS_AEL106W	AGOS_AEL106W	AAS52579	Syntenic homolog of Saccharomyces cerevisiae YJL155C (FBP26)	c.103C>T	p.Arg35Trp	25	0	21	23	44	0.522727
VI	654519	G	A	739.19	missense	moderate	AGOS_AFR118W	AGOS_AFR118W	AAS53489	Syntenic homolog of Saccharomyces cerevisiae YLR254C (NDL1)	c.4G>A	p.Glu2Lys	45	0	21	23	44	0.522727
VII	1751799	G	A	688.19	missense	moderate	NUT1	AGOS_AGR380C	AAS54870	Syntenic homolog of Saccharomyces cerevisiae YGL151W (NUT1)	c.353C>T	p.Ala118Val	57	0	21	23	44	0.522727
IV	638685	A	C	1113.19	missense	moderate	AGOS_ADL033W	AGOS_ADL033W	AAS51888	Syntenic homolog of Saccharomyces cerevisiae YLR305C (STT4)	c.1957A>C	p.Thr653Pro	50	0	32	35	67	0.522388
II	653092	T	G	728.19	missense	moderate	SET1	AGOS_ABR136W	AAS50907	Syntenic homolog of Saccharomyces cerevisiae YHR119W (SET1)	c.2844T>G	p.Asp948Glu	66	0	22	24	46	0.521739
III	507728	G	A	757.19	missense	moderate	AGOS_ACR084C	AGOS_ACR084C	AAS51310	Syntenic homolog of Saccharomyces cerevisiae YOR040W (GLO4) and YDR272W (GLO2)	c.494C>T	p.Thr165Met	42	0	22	24	46	0.521739
III	555608	A	G	695.19	missense	moderate	AGOS_ACR115W	AGOS_ACR115W	AAS51341	Syntenic homolog of Saccharomyces cerevisiae YPL138C (SPP1)	c.917A>G	p.Glu306Gly	36	0	22	24	46	0.521739
VI	1120805	C	G	714.19	missense	moderate	AGOS_AFR378W	AGOS_AFR378W	AAS53749	Syntenic homolog of Saccharomyces cerevisiae YJR054W and YML047C (PRM6)	c.71C>G	p.Thr24Arg	33	0	22	24	46	0.521739
VII	1090351	G	A	803.19	missense	moderate	AGOS_AGR034W	AGOS_AGR034W	AAS54523	homolog of Saccharomyces cerevisiae YBR062C	c.437G>A	p.Gly146Asp	56	0	22	24	46	0.521739
II	662837	C	A	715.19	missense	moderate	AGOS_ABR140C	AGOS_ABR140C	AAS50911	Syntenic homolog of Saccharomyces cerevisiae YMR293C (HER2)	c.972G>T	p.Glu324Asp	39	0	23	25	48	0.520833
III	26945	C	T	814.19	missense	moderate	AGOS_ACL191C	AGOS_ACL191C	AAS51037	Syntenic homolog of Saccharomyces cerevisiae YGR040W (KSS1)	c.629G>A	p.Gly210Asp	29	0	23	25	48	0.520833
III	338865	G	T	850.19	missense	moderate	AGOS_ACL010C	AGOS_ACL010C	AAS51218	Syntenic homolog of Saccharomyces cerevisiae YMR002W (MIC17)	c.272C>A	p.Pro91His	39	0	23	25	48	0.520833
IV	210196	C	A	801.19	missense	moderate	AGOS_ADL280W	AGOS_ADL280W	AAS51640	Syntenic homolog of Saccharomyces cerevisiae YGL141W (HUL5)	c.397C>A	p.Leu133Met	36	0	23	25	48	0.520833
IV	545289	T	G	752.19	missense	moderate	AGOS_ADL079C	AGOS_ADL079C	AAS51841	Syntenic homolog of Saccharomyces cerevisiae YIL048W (NEO1)	c.3485A>C	p.Gln1162Pro	43	0	23	25	48	0.520833
VI	550317	G	A	800.19	missense	moderate	AGOS_AFR071W	AGOS_AFR071W	AAS53442	Syntenic homolog of Saccharomyces cerevisiae YKR031C (SPO14)	c.1064G>A	p.Arg355His	42	0	23	25	48	0.520833
VI	1049592	G	A	816.19	missense	moderate	AGOS_AFR335C	AGOS_AFR335C	AAS53706	Syntenic homolog of Saccharomyces cerevisiae YOL100W (PKH2) and YDR490C (PKH1)	c.1736C>T	p.Ala579Val	63	0	23	25	48	0.520833
VI	1121580	G	T	836.19	missense	moderate	AGOS_AFR378W	AGOS_AFR378W	AAS53749	Syntenic homolog of Saccharomyces cerevisiae YJR054W and YML047C (PRM6)	c.846G>T	p.Glu282Asp	46	0	23	25	48	0.520833
VII	56427	C	A	847.19	missense	moderate	AGOS_AGL349C	AGOS_AGL349C	AAS54142	Syntenic homolog of Saccharomyces cerevisiae YMR308C (PSE1)	c.2115G>T	p.Glu705Asp	55	0	23	25	48	0.520833
VII	108330	G	A	674.19	missense	moderate	URA7	AGOS_AGL320C	AAS54171	Syntenic homolog of Saccharomyces cerevisiae YBL039C (URA7) and YJR103W (URA8)	c.1361C>T	p.Thr454Ile	42	0	23	25	48	0.520833
VII	184100	G	A	815.19	missense	moderate	ROX3	AGOS_AGL280W	AAS54211	Syntenic homolog of Saccharomyces cerevisiae YBL093C (ROX3)	c.317G>A	p.Arg106Gln	27	0	23	25	48	0.520833
II	15371	C	T	759.19	missense	moderate	ATG2	AGOS_ABL208W	AAS50563	Syntenic homolog of Saccharomyces cerevisiae YNL242W (ATG2)	c.2671C>T	p.Pro891Ser	46	0	24	26	50	0.52
IV	27129	A	C	832.19	missense	moderate	AGOS_ADL390W	AGOS_ADL390W	AAS51530	Syntenic homolog of Saccharomyces cerevisiae YHR204W (MNL1)	c.1954A>C	p.Ile652Leu	37	0	24	26	50	0.52
IV	612841	T	G	742.19	missense	moderate	AGOS_ADL043C	AGOS_ADL043C	AAS51877	Syntenic homolog of Saccharomyces cerevisiae YLL019C (KNS1)	c.1681A>C	p.Ile561Leu	62	0	24	26	50	0.52
V	1299808	G	T	763.19	missense	moderate	AGOS_AER359W	AGOS_AER359W	AAS53039	Syntenic homolog of Saccharomyces cerevisiae YGL206C (CHC1)	c.1656G>T	p.Glu552Asp	62	0	24	26	50	0.52
VI	188677	C	A	757.19	missense	moderate	AGOS_AFL131W	AGOS_AFL131W	AAS53243	Syntenic homolog of Saccharomyces cerevisiae YPL226W (NEW1)	c.590C>A	p.Pro197His	39	0	24	26	50	0.52
VII	1192764	A	C	754.19	missense	moderate	AGOS_AGR077C	AGOS_AGR077C	AAS54566	Syntenic homolog of Saccharomyces cerevisiae YLR092W (SUL2)	c.1036T>G	p.Leu346Val	39	1	24	26	50	0.52
I	421042	G	T	851.19	missense	moderate	AGOS_AAR044W	AGOS_AAR044W	AAS50409	Syntenic homolog of Saccharomyces cerevisiae YNR029C	c.979G>T	p.Ala327Ser	45	0	25	27	52	0.519231
II	719649	G	A	790.19	missense	moderate	AGOS_ABR169W	AGOS_ABR169W	AAS50941	Syntenic homolog of Saccharomyces cerevisiae YJR121W (ATP2)	c.91G>A	p.Ala31Thr	33	0	25	27	52	0.519231
III	76501	C	A	849.19	missense	moderate	AGOS_ACL160C	AGOS_ACL160C	AAS51068	Syntenic homolog of Saccharomyces cerevisiae YLR207W (HRD3)	c.821G>T	p.Arg274Ile	56	0	25	27	52	0.519231
V	781855	A	T	905.19	missense	moderate	AGOS_AER080W	AGOS_AER080W	AAS52764	Syntenic homolog of Saccharomyces cerevisiae YDL077C (VAM6)	c.534A>T	p.Gln178His	47	0	25	27	52	0.519231
VII	1251102	A	T	805.19	missense	moderate	AGOS_AGR104W	AGOS_AGR104W	AAS54594	Syntenic homolog of Saccharomyces cerevisiae YDR103W (STE5)	c.1196A>T	p.Asp399Val	72	0	25	27	52	0.519231
II	681531	T	C	918.19	missense	moderate	AGOS_ABR149W	AGOS_ABR149W	AAS50921	Syntenic homolog of Saccharomyces cerevisiae YBL047C (EDE1)	c.1727T>C	p.Leu576Pro	66	0	26	28	54	0.518519
III	853132	C	T	816.19	missense	moderate	AGOS_ACR273W	AGOS_ACR273W	AAS51499	Non-syntenic homolog of Saccharomyces cerevisiae YKL096W (CWP1)	c.95C>T	p.Ser32Phe	28	0	26	28	54	0.518519
V	499750	C	A	848.19	missense	moderate	AGOS_AEL069CA	AGOS_AEL069CA	ADJ41773	Syntenic homolog of Saccharomyces cerevisiae YEL025C	c.940G>T	p.Gly314Trp	43	0	26	28	54	0.518519
VI	1563540	T	C	874.19	missense	moderate	AGOS_AFR620W	AGOS_AFR620W	AAS53991	Syntenic homolog of Saccharomyces cerevisiae YCR032W (BPH1)	c.6070T>C	p.Trp2024Arg	56	0	26	28	54	0.518519
VII	71370	C	A	857.19	missense	moderate	NIP1	AGOS_AGL344C	AAS54147	Syntenic homolog of Saccharomyces cerevisiae YMR309C (NIP1)	c.1515G>T	p.Gln505His	46	0	26	28	54	0.518519
VII	1216810	C	T	901.19	missense	moderate	CSF1	AGOS_AGR088W	AAS54577	Syntenic homolog of Saccharomyces cerevisiae YLR087C (CSF1)	c.6989C>T	p.Ala2330Val	50	0	26	28	54	0.518519
VII	1617896	G	A	822.19	missense	moderate	AGOS_AGR303W	AGOS_AGR303W	AAS54793	Syntenic homolog of Saccharomyces cerevisiae YOR048C (RAT1)	c.1414G>A	p.Ala472Thr	40	0	26	28	54	0.518519
IV	1288143	G	A	1089.19	missense	moderate	AGOS_ADR331C	AGOS_ADR331C	AAS52251	Syntenic homolog of Saccharomyces cerevisiae YHR186C (KOG1)	c.2492C>T	p.Ala831Val	93	0	27	29	56	0.517857
VI	976072	G	A	890.19	missense	moderate	AGOS_AFR296C	AGOS_AFR296C	AAS53667	Syntenic homolog of Saccharomyces cerevisiae YIL156W (UBP7) and YKR098C (UBP11)	c.1424C>T	p.Pro475Leu	50	0	27	29	56	0.517857
VI	1288694	G	T	943.19	missense	moderate	SEC9	AGOS_AFR469W	AAS53840	Non-syntenic homolog of Saccharomyces cerevisiae YGR009C (SEC9)	c.918G>T	p.Glu306Asp	36	0	27	29	56	0.517857
VII	993354	C	T	849.19	missense	moderate	AGOS_AGL022W	AGOS_AGL022W	AAS54468	Syntenic homolog of Saccharomyces cerevisiae YFL007W (BLM10)	c.1253C>T	p.Ser418Phe	50	0	27	29	56	0.517857
I	305877	G	A	923.19	missense	moderate	AGOS_AAL021W	AGOS_AAL021W	AAS50345	Syntenic homolog of Saccharomyces cerevisiae YCL009C (ILV6)	c.155G>A	p.Ser52Asn	33	0	28	30	58	0.517241
V	44413	A	G	499.19	missense	moderate	AGOS_AEL320W	AGOS_AEL320W	AAS52364	Syntenic homolog of Saccharomyces cerevisiae YPR097W	c.329A>G	p.His110Arg	53	0	14	15	29	0.517241
I	446505	T	C	972.19	missense	moderate	CTR86	AGOS_AAR058W	AAS50423	Syntenic homolog of Saccharomyces cerevisiae YCR054C (CTR86)	c.656T>C	p.Leu219Pro	50	0	29	31	60	0.516667
II	585788	C	A	1023.19	missense	moderate	MEC1	AGOS_ABR108C	AAS50879	Syntenic homolog of Saccharomyces cerevisiae YBR136W (MEC1)	c.2982G>T	p.Trp994Cys	54	0	29	31	60	0.516667
VII	1158247	G	A	921.19	missense	moderate	ARO1	AGOS_AGR066W	AAS54555	Syntenic homolog of Saccharomyces cerevisiae YDR127W (ARO1)	c.3922G>A	p.Gly1308Ser	43	0	29	31	60	0.516667
VII	1299964	G	T	972.19	missense	moderate	AGOS_AGR123C	AGOS_AGR123C	AAS54613	Syntenic homolog of Saccharomyces cerevisiae YER164W (CHD1)	c.2402C>A	p.Ser801Tyr	65	0	29	31	60	0.516667
II	799743	C	A	554.19	missense	moderate	AGOS_ABR209W	AGOS_ABR209W	AAS50982	Syntenic homolog of Saccharomyces cerevisiae YER090W (TRP2)	c.982C>A	p.Leu328Ile	53	0	15	16	31	0.516129
VII	405814	C	T	561.19	missense	moderate	AGOS_AGL157C	AGOS_AGL157C	AAS54334	Syntenic homolog of Saccharomyces cerevisiae YLR147C (SMD3)	c.100G>A	p.Val34Met	49	0	15	16	31	0.516129
I	502233	G	T	973.19	missense	moderate	AGOS_AAR089C	AGOS_AAR089C	AAS50454	Syntenic homolog of Saccharomyces cerevisiae YGR098C (ESP1)	c.3550C>A	p.Leu1184Met	45	0	31	33	64	0.515625
I	634291	G	T	991.19	stop_gained	high	AGOS_AAR162C	AGOS_AAR162C	AAS50529	Syntenic homolog of Saccharomyces cerevisiae YGL062W (PYC1) and YBR218C (PYC2)	c.3266C>A	p.Ser1089*	41	0	31	33	64	0.515625
IV	727231	T	A	1051.19	missense	moderate	AGOS_ADR012C	AGOS_ADR012C	AAS51932	Syntenic homolog of Saccharomyces cerevisiae YER008C (SEC3)	c.2276A>T	p.His759Leu	62	0	32	34	66	0.515152
VI	1217292	T	G	1031.19	missense	moderate	AGOS_AFR432W	AGOS_AFR432W	AAS53803	Syntenic homolog of Saccharomyces cerevisiae YKL209C (STE6)	c.2617T>G	p.Leu873Val	48	0	33	35	68	0.514706
V	1332208	G	A	602.19	missense	moderate	AGOS_AER375C	AGOS_AER375C	AAS53055	Syntenic homolog of Saccharomyces cerevisiae YIL126W (STH1)	c.3322C>T	p.Pro1108Ser	38	0	17	18	35	0.514286
VI	96950	A	C	1088.19	missense	moderate	AGOS_AFL185W	AGOS_AFL185W	AAS53189	Syntenic homolog of Saccharomyces cerevisiae YMR205C (PFK2)	c.1963A>C	p.Asn655His	39	0	35	37	72	0.513889
II	671960	G	GC	454.15	frameshift	high	AGOS_ABR144C	AGOS_ABR144C	AAS50915	Syntenic homolog of Saccharomyces cerevisiae YMR295C and YGR273C	c.672dupG	p.Leu225fs	29	0	18	19	37	0.513514
V	876880	C	A	615.19	missense	moderate	NTE1	AGOS_AER124W	AAS52807	Syntenic homolog of Saccharomyces cerevisiae YML059C (NTE1)	c.4315C>A	p.Leu1439Met	59	0	18	19	37	0.513514
VI	1259463	G	A	560.19	missense	moderate	AGOS_AFR455W	AGOS_AFR455W	AAS53826	Syntenic homolog of Saccharomyces cerevisiae YPL016W (SWI1)	c.1018G>A	p.Val340Met	38	0	18	19	37	0.513514
III	153267	C	A	577.19	missense	moderate	AGOS_ACL107C	AGOS_ACL107C	AAS51121	Syntenic homolog of Saccharomyces cerevisiae YHR104W (GRE3)	c.357G>T	p.Lys119Asn	38	0	19	20	39	0.512821
V	471103	C	T	598.19	missense	moderate	AGOS_AEL083W	AGOS_AEL083W	AAS52602	Syntenic homolog of Saccharomyces cerevisiae YBR028C (YPK3)	c.932C>T	p.Ser311Leu	48	0	19	20	39	0.512821
V	1281270	T	A	552.19	stop_gained	high	AGOS_AER351W	AGOS_AER351W	AAS53031	Syntenic homolog of Saccharomyces cerevisiae YOR278W (HEM4)	c.762T>A	p.Tyr254*	49	0	19	20	39	0.512821
VII	84670	G	A	503.19	missense	moderate	AGOS_AGL336W	AGOS_AGL336W	AAS54155	Syntenic homolog of Saccharomyces cerevisiae YMR314W (PRE5)	c.901G>A	p.Ala301Thr	46	0	19	20	39	0.512821
V	937847	T	G	633.19	missense	moderate	AGOS_AER159C	AGOS_AER159C	AAS52841	Syntenic homolog of Saccharomyces cerevisiae YML081W (TDA9) and YJR127C (RSF2)	c.460A>C	p.Ile154Leu	41	0	20	21	41	0.512195
VI	672483	C	T	645.19	missense	moderate	AGOS_AFR130W	AGOS_AFR130W	AAS53501	Syntenic homolog of Saccharomyces cerevisiae YHR184W (SSP1)	c.121C>T	p.Leu41Phe	34	0	20	21	41	0.512195
VI	1137278	G	T	702.19	missense	moderate	AGOS_AFR388W	AGOS_AFR388W	AAS53759	Syntenic homolog of Saccharomyces cerevisiae YDR392W (SPT3)	c.834G>T	p.Lys278Asn	40	0	20	21	41	0.512195
VII	777529	G	A	660.19	missense	moderate	AGOS_AGL132C	AGOS_AGL132C	AAS54359	Syntenic homolog of Saccharomyces cerevisiae YDR181C (SAS4)	c.1220C>T	p.Ala407Val	44	0	20	21	41	0.512195
I	645094	A	G	695.19	missense	moderate	AGOS_AAR168C	AGOS_AAR168C	AAS50535	Syntenic homolog of Saccharomyces cerevisiae YBR222C (PCS60)	c.596T>C	p.Val199Ala	40	0	21	22	43	0.511628
IV	590453	G	A	643.19	missense	moderate	AGOS_ADL053C	AGOS_ADL053C	AAS51867	Syntenic homolog of Saccharomyces cerevisiae YER123W (YCK3)	c.977C>T	p.Thr326Ile	50	0	21	22	43	0.511628
VI	292858	A	G	677.19	missense	moderate	AGOS_AFL079W	AGOS_AFL079W	AAS53293	NOHBY604; No homolog in Saccharomyces cerevisiae;Syntenic homolog of Kluyveromyces lactis KLLA0E19569g	c.1291A>G	p.Met431Val	55	0	21	22	43	0.511628
VI	1507650	T	A	742.19	missense	moderate	AGOS_AFR592W	AGOS_AFR592W	AAS53963	Syntenic homolog of Saccharomyces cerevisiae YDL052C (SLC1)	c.832T>A	p.Leu278Met	40	0	21	22	43	0.511628
IV	32910	G	T	735.19	stop_gained	high	SET5	AGOS_ADL387C	AAS51533	Syntenic homolog of Saccharomyces cerevisiae YHR207C (SET5)	c.1056C>A	p.Tyr352*	29	0	22	23	45	0.511111
V	1049461	A	C	799.19	missense	moderate	AGOS_AER224W	AGOS_AER224W	AAS52905	Syntenic homolog of Saccharomyces cerevisiae YAR035W (YAT1)	c.1607A>C	p.His536Pro	49	0	22	23	45	0.511111
VII	74671	G	A	638.19	missense	moderate	AGOS_AGL343C	AGOS_AGL343C	AAS54148	Syntenic homolog of Saccharomyces cerevisiae YGR282C (BGL2)	c.887C>T	p.Ala296Val	31	0	22	23	45	0.511111
VII	288719	A	T	698.19	missense	moderate	AGOS_AGL219W	AGOS_AGL219W	AAS54272	Syntenic homolog of Saccharomyces cerevisiae YMR258C (ROY1)	c.1327A>T	p.Thr443Ser	27	0	22	23	45	0.511111
VII	1338320	C	T	702.19	missense	moderate	BEM2	AGOS_AGR144C	AAS54634	Syntenic homolog of Saccharomyces cerevisiae YER155C (BEM2)	c.2947G>A	p.Gly983Ser	62	0	22	23	45	0.511111
II	580655	T	A	745.19	missense	moderate	AGOS_ABR107W	AGOS_ABR107W	AAS50878	Syntenic homolog of Saccharomyces cerevisiae YPR091C	c.1487T>A	p.Ile496Asn	56	0	23	24	47	0.510638
IV	1146936	A	G	788.19	missense	moderate	SIP5	AGOS_ADR255W	AAS52175	Syntenic homolog of Saccharomyces cerevisiae YMR140W (SIP5)	c.848A>G	p.Glu283Gly	34	0	23	24	47	0.510638
V	1187186	C	T	666.19	missense	moderate	AGOS_AER300C	AGOS_AER300C	AAS52981	Syntenic homolog of Saccharomyces cerevisiae YGR251W (NOP19)	c.332G>A	p.Arg111Lys	43	0	23	24	47	0.510638
VI	130947	A	C	778.19	missense	moderate	GYP5	AGOS_AFL161C	AAS53213	Syntenic homolog of Saccharomyces cerevisiae YPL249C (GYP5) and YMR192W (GYL1)	c.1035T>G	p.Phe345Leu	42	0	23	24	47	0.510638
VI	434566	GT	G	553.15	frameshift	high	AGOS_AFL002C	AGOS_AFL002C	AAS53370	Syntenic homolog of Saccharomyces cerevisiae YAL001C (TFC3)	c.2644delA	p.Thr882fs	45	1	23	24	47	0.510638
VI	475930	G	A	655.19	stop_gained	high	ACH1	AGOS_AFR020W	AAS53391	Syntenic homolog of Saccharomyces cerevisiae YBL015W (ACH1)	c.1565G>A	p.Trp522*	25	0	23	24	47	0.510638
VI	681082	C	T	624.19	missense	moderate	AGOS_AFR134C	AGOS_AFR134C	AAS53505	Syntenic homolog of Saccharomyces cerevisiae YOR142W (LSC1)	c.193G>A	p.Ala65Thr	31	0	23	24	47	0.510638
VII	1268719	G	T	771.19	missense	moderate	AGOS_AGR113W	AGOS_AGR113W	AAS54603	Syntenic homolog of Saccharomyces cerevisiae YER172C (BRR2)	c.1181G>T	p.Arg394Met	53	0	23	24	47	0.510638
VII	1612272	G	T	773.19	missense	moderate	AGOS_AGR300W	AGOS_AGR300W	AAS54790	Syntenic homolog of Saccharomyces cerevisiae YKR068C (BET3)	c.507G>T	p.Met169Ile	55	0	23	24	47	0.510638
I	168902	A	G	795.19	missense	moderate	AGOS_AAL099C	AGOS_AAL099C	AAS50267	Syntenic homolog of Saccharomyces cerevisiae YPL167C (REV3)	c.1306T>C	p.Ser436Pro	53	0	24	25	49	0.510204
V	66476	C	A	812.19	missense	moderate	MYO1	AGOS_AEL306C	AAS52378	Syntenic homolog of Saccharomyces cerevisiae YMR109W (MYO5) and YKL129C (MYO3)	c.2545G>T	p.Val849Phe	43	0	24	25	49	0.510204
V	1000687	T	A	795.19	missense	moderate	AGOS_AER194W	AGOS_AER194W	AAS52875	NOHBY523; No homolog in Saccharomyces cerevisiae;Syntenic homolog of Kluyveromyces lactis KLLA0E11957g	c.373T>A	p.Ser125Thr	48	0	24	25	49	0.510204
VI	964304	G	A	802.19	missense	moderate	AGOS_AFR290W	AGOS_AFR290W	AAS53661	Syntenic homolog of Saccharomyces cerevisiae YIL151C and YKR096W	c.2062G>A	p.Val688Ile	69	0	24	25	49	0.510204
VII	1278725	T	G	786.19	missense	moderate	AGOS_AGR116W	AGOS_AGR116W	AAS54606	Syntenic homolog of Saccharomyces cerevisiae YDR097C (MSH6)	c.1005T>G	p.Asn335Lys	35	1	24	25	49	0.510204
V	81356	A	T	800.19	missense	moderate	AGOS_AEL298C	AGOS_AEL298C	AAS52386	Syntenic homolog of Saccharomyces cerevisiae YPR009W (SUT2) and YGL162W (SUT1)	c.841T>A	p.Phe281Ile	38	0	25	26	51	0.509804
V	479714	C	A	825.19	missense	moderate	AGOS_AEL078C	AGOS_AEL078C	AAS52607	Syntenic homolog of Saccharomyces cerevisiae YNL284C (MRPL10)	c.450G>T	p.Glu150Asp	30	0	25	26	51	0.509804
VI	1016410	G	T	801.19	stop_gained	high	AGOS_AFR320W	AGOS_AFR320W	AAS53691	Syntenic homolog of Saccharomyces cerevisiae YGR136W (LSB1) and YPR154W (PIN3)	c.268G>T	p.Glu90*	32	0	25	26	51	0.509804
VII	422089	C	T	804.19	missense	moderate	ACS2	AGOS_AGL148C	AAS54343	Syntenic homolog of Saccharomyces cerevisiae YLR153C (ACS2)	c.340G>A	p.Ala114Thr	37	0	25	26	51	0.509804
VII	957179	T	C	790.19	missense	moderate	AGOS_AGL038C	AGOS_AGL038C	AAS54452	Syntenic homolog of Saccharomyces cerevisiae YHL024W (RIM4)	c.1424A>G	p.His475Arg	38	0	25	26	51	0.509804
I	612896	C	A	847.19	missense	moderate	AGOS_AAR147W	AGOS_AAR147W	AAS50514	Syntenic homolog of Saccharomyces cerevisiae YOR191W (ULS1)	c.4058C>A	p.Ser1353Tyr	82	0	26	27	53	0.509434
III	882926	G	T	866.19	missense	moderate	CCR4	AGOS_ACR288W	AAS51514	Syntenic homolog of Saccharomyces cerevisiae YAL021C (CCR4)	c.585G>T	p.Gln195His	65	0	26	27	53	0.509434
IV	600507	A	T	755.19	missense	moderate	AGC1	AGOS_ADL049W	AAS51871	Syntenic homolog of Saccharomyces cerevisiae YPR021C (AGC1)	c.1964A>T	p.Asp655Val	35	0	26	27	53	0.509434
V	1440181	G	A	824.19	missense	moderate	AGOS_AER418C	AGOS_AER418C	AAS53097	NOHBY531; No homolog in Saccharomyces cerevisiae;Syntenic homolog of Kluyveromyces lactis KLLA0C11385g	c.1310C>T	p.Pro437Leu	31	0	26	27	53	0.509434
V	927621	C	T	839.19	missense	moderate	AGOS_AER154C	AGOS_AER154C	AAS52836	Syntenic homolog of Saccharomyces cerevisiae YML077W	c.370G>A	p.Ala124Thr	38	0	27	28	55	0.509091
VI	248194	A	C	959.19	missense	moderate	AGOS_AFL103C	AGOS_AFL103C	AAS53271	Syntenic homolog of Saccharomyces cerevisiae YPL210C (SRP72)	c.413T>G	p.Phe138Cys	60	0	27	28	55	0.509091
VI	677525	C	A	743.19	missense	moderate	AGOS_AFR133C	AGOS_AFR133C	AAS53504	Syntenic homolog of Saccharomyces cerevisiae YGR258C (RAD2)	c.2065G>T	p.Asp689Tyr	51	0	27	28	55	0.509091
VII	378762	C	A	887.19	missense	moderate	AGOS_AGL172W	AGOS_AGL172W	AAS54319	Syntenic homolog of Saccharomyces cerevisiae YLR138W (NHA1)	c.2279C>A	p.Pro760His	46	0	27	28	55	0.509091
VII	1441269	C	A	874.19	missense	moderate	GLR1	AGOS_AGR196W	AAS54686	Syntenic homolog of Saccharomyces cerevisiae YPL091W (GLR1)	c.1415C>A	p.Ser472Tyr	51	0	27	28	55	0.509091
IV	869937	A	T	973.19	missense	moderate	AGOS_ADR090W	AGOS_ADR090W	AAS52010	Syntenic homolog of Saccharomyces cerevisiae YDL195W (SEC31)	c.785A>T	p.Asp262Val	24	0	28	29	57	0.508772
VII	100401	T	A	938.19	missense	moderate	AGOS_AGL326W	AGOS_AGL326W	AAS54165	Non-syntenic homolog of Saccharomyces cerevisiae YJL172W (CPS1)	c.40T>A	p.Phe14Ile	37	0	28	29	57	0.508772
I	106837	A	G	999.19	missense	moderate	AGOS_AAL139C	AGOS_AAL139C	AAS50227	Syntenic homolog of Saccharomyces cerevisiae YGR178C (PBP1)	c.386T>C	p.Leu129Pro	51	1	29	30	59	0.508475
I	658931	G	T	878.19	stop_gained	high	AGOS_AAR174W	AGOS_AAR174W	AAS50541	NOHBY117; No homolog in Saccharomyces cerevisiae; Syntenic homolog of Kluyveromyces lactis KLLA0F09757g	c.1360G>T	p.Glu454*	42	0	30	31	61	0.508197
VI	1339277	G	T	983.19	stop_gained	high	AGOS_AFR496W	AGOS_AFR496W	AAS53867	Syntenic homolog of Saccharomyces cerevisiae YLR320W (MMS22)	c.3898G>T	p.Gly1300*	53	0	30	31	61	0.508197
VII	777977	C	T	974.19	missense	moderate	AGOS_AGL132C	AGOS_AGL132C	AAS54359	Syntenic homolog of Saccharomyces cerevisiae YDR181C (SAS4)	c.772G>A	p.Ala258Thr	42	0	30	31	61	0.508197
VII	1727155	A	G	875.19	missense	moderate	AGOS_AGR367C	AGOS_AGR367C	AAS54857	Syntenic homolog of Saccharomyces cerevisiae YDR324C (UTP4)	c.1123T>C	p.Tyr375His	54	0	30	31	61	0.508197
II	669837	C	A	1039.19	missense	moderate	AGOS_ABR142W	AGOS_ABR142W	AAS50913	Syntenic homolog of Saccharomyces cerevisiae YGR271W (SLH1)	c.4730C>A	p.Pro1577Gln	53	0	31	32	63	0.507937
VII	1176524	T	G	977.19	missense	moderate	AGOS_AGR074C	AGOS_AGR074C	AAS54563	Syntenic homolog of Saccharomyces cerevisiae YLR106C (MDN1)	c.9632A>C	p.Gln3211Pro	72	0	31	32	63	0.507937
I	658895	T	A	913.19	missense	moderate	AGOS_AAR174W	AGOS_AAR174W	AAS50541	NOHBY117; No homolog in Saccharomyces cerevisiae; Syntenic homolog of Kluyveromyces lactis KLLA0F09757g	c.1324T>A	p.Leu442Ile	46	0	32	33	65	0.507692
II	368437	G	T	1004.19	missense	moderate	AGOS_ABL016C	AGOS_ABL016C	AAS50755	Syntenic homolog of Saccharomyces cerevisiae YOR296W	c.2573C>A	p.Pro858His	43	0	32	33	65	0.507692
III	485238	A	T	1061.19	missense	moderate	AGOS_ACR068W	AGOS_ACR068W	AAS51294	Syntenic homolog of Saccharomyces cerevisiae YHR023W (MYO1)	c.5099A>T	p.Lys1700Met	64	0	33	34	67	0.507463
V	506013	C	A	1066.19	missense	moderate	HUL4	AGOS_AEL068W	AAS52617	Syntenic homolog of Saccharomyces cerevisiae YJR036C (HUL4)	c.1501C>A	p.Leu501Ile	47	0	34	35	69	0.507246
I	58690	G	A	704.19	stop_gained	high	AGOS_AAL162C	AGOS_AAL162C	AAS50204	Syntenic homolog of Saccharomyces cerevisiae YJL005W (CYR1)	c.5500C>T	p.Arg1834*	44	0	22	22	44	0.5
I	63388	C	A	740.19	stop_gained	high	AGOS_AAL162C	AGOS_AAL162C	AAS50204	Syntenic homolog of Saccharomyces cerevisiae YJL005W (CYR1)	c.802G>T	p.Glu268*	44	0	21	21	42	0.5
I	139938	C	T	995.19	missense	moderate	AGOS_AAL118C	AGOS_AAL118C	AAS50248	Syntenic homolog of Saccharomyces cerevisiae YOR265W (RBL2)	c.98G>A	p.Arg33His	50	0	30	30	60	0.5
I	144859	C	T	665.19	missense	moderate	AGOS_AAL114C	AGOS_AAL114C	AAS50252	Syntenic homolog of Saccharomyces cerevisiae YOR260W (GCD1)	c.985G>A	p.Ala329Thr	53	0	21	21	42	0.5
I	395576	G	A	593.19	missense	moderate	SPT6	AGOS_AAR031W	AAS50396	Syntenic homolog of Saccharomyces cerevisiae YGR116W (SPT6)	c.515G>A	p.Gly172Asp	45	0	19	19	38	0.5
I	398408	G	A	770.19	missense	moderate	SPT6	AGOS_AAR031W	AAS50396	Syntenic homolog of Saccharomyces cerevisiae YGR116W (SPT6)	c.3347G>A	p.Arg1116His	40	0	25	25	50	0.5
I	441988	T	G	766.19	missense	moderate	AGOS_AAR055W	AGOS_AAR055W	AAS50420	Syntenic homolog of Saccharomyces cerevisiae YCR059C (YIH1)	c.770T>G	p.Phe257Cys	50	0	22	22	44	0.5
I	473656	T	C	862.19	missense	moderate	AGOS_AAR072C	AGOS_AAR072C	AAS50437	Syntenic homolog of Saccharomyces cerevisiae YNR015W (SMM1)	c.1082A>G	p.Gln361Arg	58	0	27	27	54	0.5
I	558677	G	A	532.19	missense	moderate	AGOS_AAR120C	AGOS_AAR120C	AAS50486	Syntenic homolog of Saccharomyces cerevisiae YDR408C (ADE8)	c.218C>T	p.Thr73Ile	49	0	16	16	32	0.5
II	113796	G	T	839.19	missense	moderate	AGOS_ABL153W	AGOS_ABL153W	AAS50618	Syntenic homolog of Saccharomyces cerevisiae YNL192W (CHS1)	c.1419G>T	p.Lys473Asn	53	0	29	29	58	0.5
II	219785	G	A	787.19	missense	moderate	AGOS_ABL095W	AGOS_ABL095W	AAS50676	Syntenic homolog of Saccharomyces cerevisiae YDR028C (REG1)	c.851G>A	p.Arg284His	46	0	24	24	48	0.5
II	362032	C	T	762.19	missense	moderate	AGOS_ABL019W	AGOS_ABL019W	AAS50752	Non-syntenic homolog of Saccharomyces cerevisiae YGR110W (CLD1)	c.472C>T	p.Pro158Ser	30	0	23	23	46	0.5
II	586725	G	A	969.19	missense	moderate	MEC1	AGOS_ABR108C	AAS50879	Syntenic homolog of Saccharomyces cerevisiae YBR136W (MEC1)	c.2045C>T	p.Ala682Val	46	0	30	30	60	0.5
II	659253	G	A	720.19	missense	moderate	AGOS_ABR139W	AGOS_ABR139W	AAS50910	Syntenic homolog of Saccharomyces cerevisiae YGR270W (YTA7)	c.884G>A	p.Gly295Asp	41	0	21	21	42	0.5
II	764967	C	A	739.19	missense	moderate	ATG21	AGOS_ABR189W	AAS50961	Syntenic homolog of Saccharomyces cerevisiae YPL100W (ATG21)	c.610C>A	p.Leu204Met	56	0	22	22	44	0.5
III	63192	C	A	512.19	missense	moderate	AGOS_ACL167C	AGOS_ACL167C	AAS51061	Syntenic homolog of Saccharomyces cerevisiae YOR123C (LEO1)	c.1258G>T	p.Asp420Tyr	29	0	18	18	36	0.5
III	63483	C	T	723.19	missense	moderate	AGOS_ACL167C	AGOS_ACL167C	AAS51061	Syntenic homolog of Saccharomyces cerevisiae YOR123C (LEO1)	c.967G>A	p.Asp323Asn	36	0	23	23	46	0.5
III	86132	G	A	573.19	missense	moderate	AGOS_ACL152W	AGOS_ACL152W	AAS51076	Syntenic homolog of Saccharomyces cerevisiae YLR203C (MSS51)	c.436G>A	p.Gly146Ser	32	0	18	18	36	0.5
III	158338	G	A	580.19	missense	moderate	AGOS_ACL104C	AGOS_ACL104C	AAS51124	Syntenic homolog of Saccharomyces cerevisiae YHR102W (KIC1)	c.1856C>T	p.Thr619Ile	26	0	17	17	34	0.5
III	217068	G	A	586.19	stop_gained	high	AGOS_ACL075C	AGOS_ACL075C	AAS51153	Syntenic homolog of Saccharomyces cerevisiae YOR098C (NUP1)	c.1270C>T	p.Gln424*	44	0	19	19	38	0.5
III	226381	T	C	1018.19	missense	moderate	AGOS_ACL072C	AGOS_ACL072C	AAS51156	Syntenic homolog of Saccharomyces cerevisiae YLL048C (YBT1) and YHL035C (VMR1)	c.3065A>G	p.His1022Arg	51	0	31	31	62	0.5
III	489963	C	T	656.19	missense	moderate	AGOS_ACR072C	AGOS_ACR072C	AAS51298	Syntenic homolog of Saccharomyces cerevisiae YHR027C (RPN1)	c.2708G>A	p.Ser903Asn	40	0	21	21	42	0.5
III	660436	G	T	853.19	missense	moderate	AGOS_ACR175W	AGOS_ACR175W	AAS51401	Syntenic homolog of Saccharomyces cerevisiae YPR037C (ERV2)	c.441G>T	p.Trp147Cys	41	0	28	28	56	0.5
III	809434	G	T	675.19	missense	moderate	RHO4	AGOS_ACR257C	AAS51483	Syntenic homolog of Saccharomyces cerevisiae YKR055W (RHO4)	c.6C>A	p.Ser2Arg	44	0	22	22	44	0.5
IV	25813	C	T	877.19	missense	moderate	AGOS_ADL390W	AGOS_ADL390W	AAS51530	Syntenic homolog of Saccharomyces cerevisiae YHR204W (MNL1)	c.638C>T	p.Ala213Val	57	0	25	25	50	0.5
IV	58349	C	A	829.19	missense	moderate	TEF	AGOS_ADL370C	AAS51550	Syntenic homolog of Saccharomyces cerevisiae YPR080W (TEF1) and YBR118W (TEF2)	c.325G>T	p.Ala109Ser	41	0	26	26	52	0.5
IV	72814	A	T	774.19	missense	moderate	AGOS_ADL360C	AGOS_ADL360C	AAS51559	Syntenic homolog of Saccharomyces cerevisiae YML128C (MSC1)	c.1858T>A	p.Ser620Thr	40	0	24	24	48	0.5
IV	72944	C	A	633.19	missense	moderate	AGOS_ADL360C	AGOS_ADL360C	AAS51559	Syntenic homolog of Saccharomyces cerevisiae YML128C (MSC1)	c.1728G>T	p.Trp576Cys	56	0	19	19	38	0.5
IV	134204	AT	A	716.15	frameshift	high	AGOS_ADL320C	AGOS_ADL320C	AAS51600	NOHBY414; No homolog in Saccharomyces cerevisiae; Syntenic homolog of Saccharomyces kluyveri SAKL0B07414g	c.1179delA	p.Lys393fs	42	0	30	30	60	0.5
IV	182017	G	A	687.19	missense	moderate	AGOS_ADL296C	AGOS_ADL296C	AAS51624	Syntenic homolog of Saccharomyces cerevisiae YBL033C (RIB1)	c.230C>T	p.Pro77Leu	28	0	23	23	46	0.5
IV	430284	G	T	691.19	missense	moderate	AGOS_ADL149W	AGOS_ADL149W	AAS51771	Syntenic homolog of Saccharomyces cerevisiae YHR158C (KEL1) and YGR238C (KEL2)	c.2743G>T	p.Val915Phe	50	0	23	23	46	0.5
IV	436215	G	A	749.19	missense	moderate	AGOS_ADL146W	AGOS_ADL146W	AAS51774	Syntenic homolog of Saccharomyces cerevisiae YGR235C (MOS2)	c.572G>A	p.Gly191Asp	29	0	22	22	44	0.5
IV	597872	C	T	647.19	missense	moderate	AGOS_ADL050W	AGOS_ADL050W	AAS51870	NOHBY403; No homolog in Saccharomyces cerevisiae; Non-syntenic homolog of Kluyveromyces lactis KLLA0F22319g	c.235C>T	p.Pro79Ser	42	0	22	22	44	0.5
IV	675346	C	T	882.19	stop_gained	high	AGOS_ADL020W	AGOS_ADL020W	AAS51901	Syntenic homolog of Saccharomyces cerevisiae YOR008C (SLG1)	c.877C>T	p.Gln293*	49	0	30	30	60	0.5
IV	676884	C	T	619.19	missense	moderate	AGOS_ADL019W	AGOS_ADL019W	AAS51902	Syntenic homolog of Saccharomyces cerevisiae YPL260W	c.632C>T	p.Ala211Val	51	0	18	18	36	0.5
IV	728564	C	T	870.19	missense	moderate	AGOS_ADR012C	AGOS_ADR012C	AAS51932	Syntenic homolog of Saccharomyces cerevisiae YER008C (SEC3)	c.943G>A	p.Ala315Thr	46	0	26	26	52	0.5
IV	765219	A	G	648.19	missense	moderate	AGOS_ADR033W	AGOS_ADR033W	AAS51953	Syntenic homolog of Saccharomyces cerevisiae YGR092W (DBF2) and YPR111W (DBF20)	c.80A>G	p.Glu27Gly	48	0	20	20	40	0.5
IV	788340	C	A	825.19	missense	moderate	AGOS_ADR046C	AGOS_ADR046C	AAS51966	Syntenic homolog of Saccharomyces cerevisiae YBR204C (LDH1)	c.2646G>T	p.Lys882Asn	45	0	26	26	52	0.5
IV	901666	T	C	612.19	missense	moderate	TRM10	AGOS_ADR110C	AAS52030	Syntenic homolog of Saccharomyces cerevisiae YOL093W (TRM10)	c.607A>G	p.Ile203Val	32	0	20	20	40	0.5
IV	1000791	C	A	832.19	stop_gained	high	MSH3	AGOS_ADR168C	AAS52089	Syntenic homolog of Saccharomyces cerevisiae YCR092C (MSH3)	c.88G>T	p.Glu30*	47	0	25	25	50	0.5
IV	1075632	G	T	868.19	missense	moderate	AGOS_ADR212C	AGOS_ADR212C	AAS52132	Syntenic homolog of Saccharomyces cerevisiae YKR079C (TRZ1)	c.1421C>A	p.Ser474Tyr	38	0	28	28	56	0.5
IV	1083296	T	C	767.19	missense	moderate	AGOS_ADR216W	AGOS_ADR216W	AAS52136	Syntenic homolog of Saccharomyces cerevisiae YKR082W (NUP133)	c.1069T>C	p.Phe357Leu	46	0	23	23	46	0.5
IV	1323496	G	T	848.19	missense	moderate	AGOS_ADR350W	AGOS_ADR350W	AAS52270	Syntenic homolog of Saccharomyces cerevisiae YAL026C (DRS2)	c.2386G>T	p.Gly796Cys	52	0	27	27	54	0.5
IV	1456401	G	T	500.19	missense	moderate	AGOS_ADR416W	AGOS_ADR416W	AAS52335	Syntenic homolog of Saccharomyces cerevisiae YOR373W (NUD1)	c.1263G>T	p.Gln421His	39	0	16	16	32	0.5
V	214131	G	A	361.19	missense	moderate	AGOS_AEL221C	AGOS_AEL221C	AAS52464	Syntenic homolog of Saccharomyces cerevisiae YDR260C (SWM1)	c.397C>T	p.Pro133Ser	30	0	13	13	26	0.5
V	377715	G	T	775.19	missense	moderate	AGOS_AEL131C	AGOS_AEL131C	AAS52554	Syntenic homolog of Saccharomyces cerevisiae YKL178C (STE3)	c.320C>A	p.Pro107His	38	0	23	23	46	0.5
V	841457	T	C	530.19	missense	moderate	YKT6	AGOS_AER109W	AAS52793	Syntenic homolog of Saccharomyces cerevisiae YKL196C (YKT6)	c.481T>C	p.Ser161Pro	53	0	18	18	36	0.5
V	936464	C	T	957.19	missense	moderate	AGOS_AER159C	AGOS_AER159C	AAS52841	Syntenic homolog of Saccharomyces cerevisiae YML081W (TDA9) and YJR127C (RSF2)	c.1843G>A	p.Glu615Lys	43	0	32	32	64	0.5
V	973525	G	C	597.19	missense	moderate	AGOS_AER181C	AGOS_AER181C	AAS52862	Syntenic homolog of Saccharomyces cerevisiae YBL029W	c.382C>G	p.Leu128Val	28	0	18	18	36	0.5
V	1328889	C	A	922.19	missense	moderate	AGOS_AER374C	AGOS_AER374C	AAS53054	Syntenic homolog of Saccharomyces cerevisiae YIL125W (KGD1)	c.1837G>T	p.Asp613Tyr	35	0	27	27	54	0.5
V	1480520	C	T	828.19	missense	moderate	AGOS_AER441C	AGOS_AER441C	AAS53120	Syntenic homolog of Saccharomyces cerevisiae YGL216W (KIP3)	c.1136G>A	p.Gly379Asp	66	0	26	26	52	0.5
VI	23145	C	T	807.19	missense	moderate	AGOS_AFL222W	AGOS_AFL222W	AAS53152	Syntenic homolog of Saccharomyces cerevisiae YOR112W (CEX1)	c.1388C>T	p.Ala463Val	50	0	26	26	52	0.5
VI	65368	C	T	587.19	missense	moderate	AGOS_AFL199C	AGOS_AFL199C	AAS53175	Syntenic homolog of Saccharomyces cerevisiae YMR167W (MLH1)	c.320G>A	p.Cys107Tyr	49	0	20	20	40	0.5
VI	72931	T	A	700.19	missense	moderate	AGOS_AFL194W	AGOS_AFL194W	AAS53180	Syntenic homolog of Saccharomyces cerevisiae YMR164C (MSS11)	c.263T>A	p.Leu88Gln	38	0	21	21	42	0.5
VI	175856	C	A	656.19	missense	moderate	AGOS_AFL138W	AGOS_AFL138W	AAS53236	Syntenic homolog of Saccharomyces cerevisiae YPL231W (FAS2)	c.3144C>A	p.Phe1048Leu	35	0	21	21	42	0.5
VI	235156	C	T	631.19	missense	moderate	AGOS_AFL110C	AGOS_AFL110C	AAS53264	Syntenic homolog of Saccharomyces cerevisiae YPL214C (THI6)	c.377G>A	p.Gly126Asp	49	0	21	21	42	0.5
VI	357213	A	G	539.19	missense	moderate	AGOS_AFL045C	AGOS_AFL045C	AAS53327	Syntenic homolog of Saccharomyces cerevisiae YGL097W (SRM1)	c.470T>C	p.Met157Thr	29	0	17	17	34	0.5
VI	399316	G	A	689.19	missense	moderate	AGOS_AFL022W	AGOS_AFL022W	AAS53350	Syntenic homolog of Saccharomyces cerevisiae YBR234C (ARC40)	c.532G>A	p.Gly178Ser	44	0	24	24	48	0.5
VI	560898	G	A	837.19	missense	moderate	UTP10	AGOS_AFR074C	AAS53445	Syntenic homolog of Saccharomyces cerevisiae YJL109C (UTP10)	c.1726C>T	p.Leu576Phe	37	0	26	26	52	0.5
VI	639702	C	T	610.19	missense	moderate	AGOS_AFR111C	AGOS_AFR111C	AAS53482	Syntenic homolog of Saccharomyces cerevisiae YLR314C (CDC3)	c.203G>A	p.Gly68Asp	42	0	22	22	44	0.5
VI	1031695	T	G	821.19	missense	moderate	AGOS_AFR327C	AGOS_AFR327C	AAS53698	Syntenic homolog of Saccharomyces cerevisiae YOR308C (SNU66)	c.1469A>C	p.Asp490Ala	34	0	27	27	54	0.5
VI	1141382	G	A	752.19	stop_gained	high	MDM32	AGOS_AFR391W	AAS53762	Syntenic homolog of Saccharomyces cerevisiae YOR147W (MDM32)	c.93G>A	p.Trp31*	38	0	24	24	48	0.5
VI	1329273	G	A	789.19	missense	moderate	AGOS_AFR492W	AGOS_AFR492W	AAS53863	Syntenic homolog of Saccharomyces cerevisiae YBL009W (ALK2) and YGL021W (ALK1)	c.2027G>A	p.Arg676His	42	0	23	23	46	0.5
VI	1498648	A	G	519.19	missense	moderate	AGOS_AFR587C	AGOS_AFR587C	AAS53958	Syntenic homolog of Saccharomyces cerevisiae YGR071C (ENV11) and YLR373C (VID22)	c.1120T>C	p.Ser374Pro	30	0	16	16	32	0.5
VI	1609275	TA	T	650.15	frameshift	high	AGOS_AFR640W	AGOS_AFR640W	AAS54011	Syntenic homolog of Saccharomyces cerevisiae YNL247W	c.801delA	p.Ile267fs	38	0	20	20	40	0.5
VII	421657	G	T	728.19	missense	moderate	ACS2	AGOS_AGL148C	AAS54343	Syntenic homolog of Saccharomyces cerevisiae YLR153C (ACS2)	c.772C>A	p.Gln258Lys	37	0	24	24	48	0.5
VII	816975	C	T	676.19	missense	moderate	AGOS_AGL108C	AGOS_AGL108C	AAS54383	Syntenic homolog of Saccharomyces cerevisiae YDR198C (RKM2)	c.67G>A	p.Asp23Asn	69	0	26	26	52	0.5
VII	821114	G	T	803.19	missense	moderate	AGOS_AGL104C	AGOS_AGL104C	AAS54387	Syntenic homolog of Saccharomyces cerevisiae YDR202C (RAV2)	c.514C>A	p.Pro172Thr	41	0	25	25	50	0.5
VII	986689	A	T	646.19	missense	moderate	AGOS_AGL024W	AGOS_AGL024W	AAS54466	Syntenic homolog of Saccharomyces cerevisiae YFL009W (CDC4)	c.2002A>T	p.Ser668Cys	43	0	21	21	42	0.5
VII	1138227	T	C	447.19	missense	moderate	AGOS_AGR057C	AGOS_AGR057C	AAS54546	Syntenic homolog of Saccharomyces cerevisiae YLR095C (IOC2)	c.2117A>G	p.His706Arg	32	0	16	16	32	0.5
VII	1162680	G	A	640.19	missense	moderate	AGOS_AGR067W	AGOS_AGR067W	AAS54556	Syntenic homolog of Saccharomyces cerevisiae YDR128W (MTC5)	c.3360G>A	p.Met1120Ile	31	0	19	19	38	0.5
VII	1188161	C	T	447.19	missense	moderate	AGOS_AGR075W	AGOS_AGR075W	AAS54564	Syntenic homolog of Saccharomyces cerevisiae YDR120C (TRM1)	c.1559C>T	p.Ala520Val	56	0	16	16	32	0.5
VII	1221816	T	C	565.19	missense	moderate	AGOS_AGR089C	AGOS_AGR089C	AAS54578	Syntenic homolog of Saccharomyces cerevisiae YLR086W (SMC4)	c.876A>G	p.Ile292Met	53	0	18	18	36	0.5
VII	1228861	C	T	610.19	stop_gained	high	AGOS_AGR093W	AGOS_AGR093W	AAS54582	NOHBY738; No homolog in Saccharomyces cerevisiae;Syntenic homolog of Kluyveromyces lactis KLLA0F19019g andKLLA0F18997g	c.673C>T	p.Gln225*	29	0	19	19	38	0.5
VII	1240243	T	G	841.19	missense	moderate	AGOS_AGR097WA	AGOS_AGR097WA	AAS54587	Syntenic homolog of Saccharomyces cerevisiae YLR083C (EMP70) and YDR107C (TMN2)	c.146T>G	p.Leu49Arg	41	0	28	28	56	0.5
VII	1360293	T	C	758.19	missense	moderate	AGOS_AGR156C	AGOS_AGR156C	AAS54646	Syntenic homolog of Saccharomyces cerevisiae YER159C (BUR6)	c.88A>G	p.Lys30Glu	45	0	24	24	48	0.5
VII	1574660	C	A	684.19	missense	moderate	AGOS_AGR276W	AGOS_AGR276W	AAS54766	Syntenic homolog of Saccharomyces cerevisiae YLR274W (MCM5)	c.194C>A	p.Thr65Lys	42	0	21	21	42	0.5
VII	1608654	A	AG	453.15	frameshift	high	AGOS_AGR298C	AGOS_AGR298C	AAS54788	Syntenic homolog of Saccharomyces cerevisiae YKR069W (MET1)	c.1412dupC	p.Ala472fs	43	0	19	19	38	0.5
VII	1610723	G	T	769.19	missense	moderate	ETT1	AGOS_AGR299W	AAS54789	Syntenic homolog of Saccharomyces cerevisiae YOR051C (ETT1)	c.329G>T	p.Arg110Met	39	0	26	26	52	0.5
VII	1699778	T	A	847.19	missense	moderate	AGOS_AGR351W	AGOS_AGR351W	AAS54841	Syntenic homolog of Saccharomyces cerevisiae YHR072W (ERG7)	c.1167T>A	p.Asp389Glu	67	0	26	26	52	0.5
VII	1705021	C	T	654.19	missense	moderate	AGOS_AGR356W	AGOS_AGR356W	AAS54846	Syntenic homolog of Saccharomyces cerevisiae YHR073W (OSH3)	c.89C>T	p.Pro30Leu	25	0	19	19	38	0.5
II	7620	G	A	1014.19	stop_gained	high	AGOS_ABL210C	AGOS_ABL210C	AAS50561	Non-syntenic homolog of Saccharomyces cerevisiae YKL217W (JEN1)	c.886C>T	p.Gln296*	46	0	34	33	67	0.492537
IV	839598	G	A	1083.19	missense	moderate	AGOS_ADR074C	AGOS_ADR074C	AAS51994	Syntenic homolog of Saccharomyces cerevisiae YLR211C	c.334C>T	p.Arg112Cys	61	0	34	33	67	0.492537
I	164753	C	T	1036.19	missense	moderate	AGOS_AAL101W	AGOS_AAL101W	AAS50265	Syntenic homolog of Saccharomyces cerevisiae YPL168W, MRX4	c.766C>T	p.Leu256Phe	48	0	33	32	65	0.492308
V	1249087	C	T	922.19	missense	moderate	AGOS_AER334C	AGOS_AER334C	AAS53014	Syntenic homolog of Saccharomyces cerevisiae YML016C (PPZ1) and YDR436W (PPZ2)	c.1828G>A	p.Val610Ile	40	0	32	31	63	0.492063
VI	629419	T	A	861.19	missense	moderate	FCJ1	AGOS_AFR106C	AAS53477	Syntenic homolog of Saccharomyces cerevisiae YKR016W (FCJ1)	c.265A>T	p.Ile89Phe	33	0	32	31	63	0.492063
IV	544986	G	A	951.19	missense	moderate	AGOS_ADL080W	AGOS_ADL080W	AAS51840	Syntenic homolog of Saccharomyces cerevisiae YIL047C (SYG1)	c.2444G>A	p.Arg815Lys	43	0	31	30	61	0.491803
IV	604869	C	T	882.19	missense	moderate	AGOS_ADL046C	AGOS_ADL046C	AAS51874	Syntenic homolog of Saccharomyces cerevisiae YGL173C (XRN1)	c.3361G>A	p.Ala1121Thr	47	0	30	29	59	0.491525
V	249195	A	G	926.19	missense	moderate	AEL204C	AGOS_AEL204C	AAS52481	Syntenic homolog of Saccharomyces cerevisiae YNL297C (MON2)	c.4340T>C	p.Val1447Ala	43	0	30	29	59	0.491525
V	1056468	C	T	965.19	missense	moderate	AGOS_AER227W	AGOS_AER227W	AAS52908	Syntenic homolog of Saccharomyces cerevisiae YDL020C (RPN4)	c.190C>T	p.Pro64Ser	41	0	30	29	59	0.491525
I	151534	G	A	774.19	missense	moderate	AGOS_AAL109W	AGOS_AAL109W	AAS50257	Syntenic homolog of Saccharomyces cerevisiae YPL174C (NIP100)	c.991G>A	p.Asp331Asn	37	0	29	28	57	0.491228
IV	56491	G	A	876.19	missense	moderate	AGOS_ADL371C	AGOS_ADL371C	AAS51549	Syntenic homolog of Saccharomyces cerevisiae YBR119W (MUD1)	c.584C>T	p.Ala195Val	42	0	29	28	57	0.491228
III	125457	G	A	821.19	missense	moderate	AGOS_ACL130C	AGOS_ACL130C	AAS51098	Syntenic homolog of Saccharomyces cerevisiae YGR208W (SER2)	c.140C>T	p.Ala47Val	29	0	28	27	55	0.490909
III	447718	C	CT	635.15	frameshift	high	AGOS_ACR050C	AGOS_ACR050C	AAS51277	Syntenic homolog of Saccharomyces cerevisiae YKL145W (RPT1)	c.929dupA	p.Ala311fs	39	0	28	27	55	0.490909
V	936809	C	A	905.19	stop_gained	high	AGOS_AER159C	AGOS_AER159C	AAS52841	Syntenic homolog of Saccharomyces cerevisiae YML081W (TDA9) and YJR127C (RSF2)	c.1498G>T	p.Glu500*	57	0	28	27	55	0.490909
V	1267277	C	T	949.19	missense	moderate	EFR3	AGOS_AER343C	AAS53023	Syntenic homolog of Saccharomyces cerevisiae YMR212C (EFR3)	c.907G>A	p.Glu303Lys	63	0	28	27	55	0.490909
VI	1194292	T	A	826.19	missense	moderate	AGOS_AFR420W	AGOS_AFR420W	AAS53791	Syntenic homolog of Saccharomyces cerevisiae YKL203C (TOR2) and YJR066W (TOR1)	c.3928T>A	p.Phe1310Ile	70	0	28	27	55	0.490909
VII	248276	C	A	849.19	missense	moderate	AGOS_AGL243W	AGOS_AGL243W	AAS54248	Syntenic homolog of Saccharomyces cerevisiae YDR249C	c.190C>A	p.Leu64Met	43	0	27	26	53	0.490566
VII	1402426	G	T	838.19	missense	moderate	AGOS_AGR178W	AGOS_AGR178W	AAS54668	Syntenic homolog of Saccharomyces cerevisiae YDR221W (GTB1)	c.688G>T	p.Asp230Tyr	42	0	27	26	53	0.490566
V	392870	G	T	732.19	missense	moderate	AGOS_AEL123W	AGOS_AEL123W	AAS52562	Syntenic homolog of Saccharomyces cerevisiae YKL172W (EBP2)	c.567G>T	p.Gln189His	65	0	26	25	51	0.490196
VI	709394	C	T	814.19	missense	moderate	AGOS_AFR150C	AGOS_AFR150C	AAS53521	Syntenic homolog of Saccharomyces cerevisiae YFL029C (CAK1)	c.379G>A	p.Ala127Thr	32	0	26	25	51	0.490196
VI	907348	A	T	752.19	missense	moderate	AGOS_AFR262C	AGOS_AFR262C	AAS53633	Syntenic homolog of Saccharomyces cerevisiae YGL246C (RAI1)	c.1102T>A	p.Leu368Ile	52	0	26	25	51	0.490196
VII	327141	C	T	780.19	missense	moderate	AGOS_AGL198W	AGOS_AGL198W	AAS54293	Syntenic homolog of Saccharomyces cerevisiae YLR132C (USB1)	c.382C>T	p.Leu128Phe	24	0	26	25	51	0.490196
VII	1233593	A	T	740.19	missense	moderate	AGOS_AGR095W	AGOS_AGR095W	AAS54584	Syntenic homolog of Saccharomyces cerevisiae YLR084C (RAX2)	c.2355A>T	p.Glu785Asp	72	0	26	25	51	0.490196
VII	1382933	T	C	745.19	missense	moderate	LEU1	AGOS_AGR169W	AAS54659	Syntenic homolog of Saccharomyces cerevisiae YGL009C (LEU1)	c.1483T>C	p.Ser495Pro	40	0	26	25	51	0.490196
II	235018	G	A	823.19	missense	moderate	AGOS_ABL088C	AGOS_ABL088C	AAS50683	Syntenic homolog of Saccharomyces cerevisiae YDR023W (SES1)	c.445C>T	p.Pro149Ser	39	0	25	24	49	0.489796
IV	139098	A	G	693.19	missense	moderate	AGOS_ADL317C	AGOS_ADL317C	AAS51603	Syntenic homolog of Saccharomyces cerevisiae YPR055W (SEC8)	c.2782T>C	p.Ser928Pro	45	0	25	24	49	0.489796
IV	717144	A	C	716.19	missense	moderate	AGOS_ADR007C	AGOS_ADR007C	AAS51927	Non-syntenic homolog of Saccharomyces cerevisiae YPR086W (SUA7)	c.272T>G	p.Leu91Trp	39	0	25	24	49	0.489796
VI	344909	T	G	823.19	missense	moderate	AGOS_AFL051W	AGOS_AFL051W	AAS53321	Syntenic homolog of Saccharomyces cerevisiae YPL179W (PPQ1)	c.910T>G	p.Leu304Val	49	0	25	24	49	0.489796
VII	1087176	G	A	676.19	missense	moderate	AGOS_AGR031W	AGOS_AGR031W	AAS54520	Syntenic homolog of Saccharomyces cerevisiae YDR043C (NRG1) and YBR066C (NRG2)	c.107G>A	p.Ser36Asn	32	0	25	24	49	0.489796
VII	1432634	G	A	836.19	missense	moderate	AGOS_AGR191W	AGOS_AGR191W	AAS54681	Syntenic homolog of Saccharomyces cerevisiae YDL198C (GGC1)	c.538G>A	p.Ala180Thr	38	0	25	24	49	0.489796
IV	236812	T	C	763.19	missense	moderate	MCA1	AGOS_ADL266C	AAS51654	Syntenic homolog of Saccharomyces cerevisiae YOR197W (MCA1)	c.640A>G	p.Ile214Val	52	0	24	23	47	0.489362
V	165446	C	A	703.19	missense	moderate	MED8	AGOS_AEL252C	AAS52433	Syntenic homolog of Saccharomyces cerevisiae YBR193C (MED8)	c.333G>T	p.Lys111Asn	41	0	24	23	47	0.489362
VI	705179	C	A	789.19	missense	moderate	AGOS_AFR147C	AGOS_AFR147C	AAS53518	NOHBY626; No homolog in Saccharomyces cerevisiae;Syntenic homolog of Kluyveromyces lactis KLLA0E02750g	c.455G>T	p.Ser152Ile	57	0	24	23	47	0.489362
VI	1015541	C	A	707.19	stop_gained	high	AGOS_AFR319W	AGOS_AFR319W	AAS53690	Syntenic homolog of Saccharomyces cerevisiae YPR153W	c.114C>A	p.Tyr38*	33	0	24	23	47	0.489362
VII	1711967	C	A	678.19	missense	moderate	AGOS_AGR358W	AGOS_AGR358W	AAS54848	Syntenic homolog of Saccharomyces cerevisiae YHR074W (QNS1)	c.2060C>A	p.Ser687Tyr	51	0	24	23	47	0.489362
I	306395	G	T	711.19	missense	moderate	AGOS_AAL021W	AGOS_AAL021W	AAS50345	Syntenic homolog of Saccharomyces cerevisiae YCL009C (ILV6)	c.673G>T	p.Gly225Cys	34	0	23	22	45	0.488889
II	210506	A	G	642.19	missense	moderate	AGOS_ABL100W	AGOS_ABL100W	AAS50671	Syntenic homolog of Saccharomyces cerevisiae YBR055C (PRP6)	c.629A>G	p.Asp210Gly	59	0	23	22	45	0.488889
III	402822	A	G	715.19	missense	moderate	AGOS_ACR024W	AGOS_ACR024W	AAS51251	Syntenic homolog of Saccharomyces cerevisiae YPL268W (PLC1)	c.2444A>G	p.Asn815Ser	35	0	23	22	45	0.488889
VI	140370	C	A	699.19	missense	moderate	AGOS_AFL158C	AGOS_AFL158C	AAS53216	Non-syntenic homolog of Saccharomyces cerevisiae YAL067C (SEO1)	c.549G>T	p.Lys183Asn	47	0	23	22	45	0.488889
VI	494197	A	C	746.19	missense	moderate	AGOS_AFR031C	AGOS_AFR031C	AAS53402	Syntenic homolog of Saccharomyces cerevisiae YNL163C (RIA1)	c.2636T>G	p.Ile879Ser	38	0	23	22	45	0.488889
VI	681832	A	T	754.19	missense	moderate	AGOS_AFR135W	AGOS_AFR135W	AAS53506	Syntenic homolog of Saccharomyces cerevisiae YOR141C (ARP8)	c.73A>T	p.Met25Leu	38	0	23	22	45	0.488889
VII	1451034	T	C	722.19	missense	moderate	SEC16	AGOS_AGR202W	AAS54692	Syntenic homolog of Saccharomyces cerevisiae YPL085W (SEC16)	c.1802T>C	p.Leu601Pro	43	0	23	22	45	0.488889
II	339780	C	T	679.19	missense	moderate	AGOS_ABL032C	AGOS_ABL032C	AAS50739	Syntenic homolog of Saccharomyces cerevisiae YKL099C (UTP11)	c.505G>A	p.Asp169Asn	42	0	22	21	43	0.488372
IV	760893	G	A	726.19	missense	moderate	AGOS_ADR029W	AGOS_ADR029W	AAS51949	Syntenic homolog of Saccharomyces cerevisiae YGR090W (UTP22)	c.3449G>A	p.Gly1150Asp	35	0	22	21	43	0.488372
IV	1411946	G	A	612.19	missense	moderate	AGOS_ADR392W	AGOS_ADR392W	AAS52312	Syntenic homolog of Saccharomyces cerevisiae YAL043C (PTA1)	c.244G>A	p.Gly82Arg	48	0	22	21	43	0.488372
V	596800	C	T	689.19	missense	moderate	AGOS_AEL021C	AGOS_AEL021C	AAS52664	Syntenic homolog of Saccharomyces cerevisiae YHR020W	c.536G>A	p.Gly179Asp	37	0	22	21	43	0.488372
VII	61741	C	T	591.19	missense	moderate	AGOS_AGL347C	AGOS_AGL347C	AAS54144	NOHBY722; No homolog in Saccharomyces cerevisiae;Syntenic homolog of Kluyveromyces lactis KLLA0C14190g	c.1336G>A	p.Glu446Lys	36	0	22	21	43	0.488372
VII	1157861	G	A	690.19	missense	moderate	ARO1	AGOS_AGR066W	AAS54555	Syntenic homolog of Saccharomyces cerevisiae YDR127W (ARO1)	c.3536G>A	p.Arg1179His	41	0	22	21	43	0.488372
III	231681	G	A	643.19	missense	moderate	AGOS_ACL070C	AGOS_ACL070C	AAS51158	Syntenic homolog of Saccharomyces cerevisiae YLL045C (RPL8B) and YHL033C (RPL8A)	c.571C>T	p.Leu191Phe	37	0	21	20	41	0.487805
IV	876065	G	T	611.19	missense	moderate	AGOS_ADR092W	AGOS_ADR092W	AAS52012	Syntenic homolog of Saccharomyces cerevisiae YDL193W (NUS1)	c.396G>T	p.Lys132Asn	43	0	21	20	41	0.487805
IV	909676	C	A	573.19	missense	moderate	AGOS_ADR114C	AGOS_ADR114C	AAS52034	Syntenic homolog of Saccharomyces cerevisiae YDR485C (VPS72)	c.246G>T	p.Glu82Asp	56	0	21	20	41	0.487805
IV	1349797	G	A	574.19	missense	moderate	AGOS_ADR363C	AGOS_ADR363C	AAS52283	Syntenic homolog of Saccharomyces cerevisiae YOR335C (ALA1)	c.1553C>T	p.Thr518Ile	35	0	21	20	41	0.487805
IV	1380601	A	G	637.19	missense	moderate	AGOS_ADR375W	AGOS_ADR375W	AAS52295	NOHBY445; No homolog in Saccharomyces cerevisiae;Syntenic homolog of Kluyveromyces lactis KLLA0F02299g	c.1978A>G	p.Lys660Glu	43	1	21	20	41	0.487805
V	200031	T	C	671.19	missense	moderate	AGOS_AEL229W	AGOS_AEL229W	AAS52456	Syntenic homolog of Saccharomyces cerevisiae YOR025W (HST3)	c.209T>C	p.Ile70Thr	36	0	21	20	41	0.487805
VI	409008	G	T	657.19	missense	moderate	AGOS_AFL015C	AGOS_AFL015C	AAS53357	Syntenic homolog of Saccharomyces cerevisiae YGL115W (SNF4)	c.908C>A	p.Ser303Tyr	41	0	21	20	41	0.487805
VI	1218298	A	T	656.19	missense	moderate	AGOS_AFR432W	AGOS_AFR432W	AAS53803	Syntenic homolog of Saccharomyces cerevisiae YKL209C (STE6)	c.3623A>T	p.Asp1208Val	35	0	21	20	41	0.487805
VI	1505942	G	T	625.19	missense	moderate	AGOS_AFR591C	AGOS_AFR591C	AAS53962	Syntenic homolog of Saccharomyces cerevisiae YDL051W (LHP1)	c.32C>A	p.Pro11His	23	0	21	20	41	0.487805
II	324797	A	G	633.19	missense	moderate	AGOS_ABL038W	AGOS_ABL038W	AAS50733	Syntenic homolog of Saccharomyces cerevisiae YKL106W (AAT1)	c.224A>G	p.Asp75Gly	36	1	20	19	39	0.487179
IV	540969	G	A	615.19	missense	moderate	AGOS_ADL082C	AGOS_ADL082C	AAS51838	Syntenic homolog of Saccharomyces cerevisiae YIL046W (MET30)	c.109C>T	p.Arg37Trp	31	0	20	19	39	0.487179
V	80127	C	T	587.19	missense	moderate	tRNA-Gly	EFAGOG00000000389	EFAGOT00000000389		c.25C>T	p.Pro9Ser	33	0	20	19	39	0.487179
I	200643	C	A	984.19	missense	moderate	AGOS_AAL083W	AGOS_AAL083W	AAS50283	Syntenic homolog of Saccharomyces cerevisiae YDR283C (GCN2)	c.3871C>A	p.Leu1291Ile	54	0	38	36	74	0.486486
III	94957	C	T	550.19	missense	moderate	AGOS_ACL144C	AGOS_ACL144C	AAS51084	Syntenic homolog of Saccharomyces cerevisiae YLR197W (NOP56)	c.1498G>A	p.Glu500Lys	42	0	19	18	37	0.486486
V	1030363	C	A	510.19	missense	moderate	NOP1	AGOS_AER214C	AAS52895	Syntenic homolog of Saccharomyces cerevisiae YDL014W (NOP1)	c.58G>T	p.Gly20Cys	25	0	19	18	37	0.486486
VI	1363320	C	T	581.19	stop_gained	high	AGOS_AFR516W	AGOS_AFR516W	AAS53887	Syntenic homolog of Saccharomyces cerevisiae YFL022C (FRS2)	c.793C>T	p.Gln265*	36	0	19	18	37	0.486486
IV	405470	C	T	566.19	missense	moderate	TRM13	AGOS_ADL163W	AAS51757	Syntenic homolog of Saccharomyces cerevisiae YOL125W (TRM13)	c.1058C>T	p.Ser353Phe	21	0	18	17	35	0.485714
IV	792724	G	T	576.19	missense	moderate	AGOS_ADR048W	AGOS_ADR048W	AAS51968	Syntenic homolog of Saccharomyces cerevisiae YBR205W (KTR3)	c.267G>T	p.Gln89His	28	0	18	17	35	0.485714
IV	1006574	A	C	528.19	missense	moderate	AGOS_ADR172C	AGOS_ADR172C	AAS52093	Syntenic homolog of Saccharomyces cerevisiae YFR022W (ROG3)	c.593T>G	p.Ile198Ser	44	1	17	16	33	0.484848
V	625622	G	T	926.19	stop_gained	high	AGOS_AEL006W	AGOS_AEL006W	AAS52679	Syntenic homolog of Saccharomyces cerevisiae YBL004W (UTP20)	c.5050G>T	p.Gly1684*	58	0	33	31	64	0.484375
I	266022	A	G	473.19	missense	moderate	AGOS_AAL044C	AGOS_AAL044C	AAS50322	Syntenic homolog of Saccharomyces cerevisiae YHR063C (PAN5)	c.572T>C	p.Leu191Pro	19	1	16	15	31	0.483871
I	270958	A	G	873.19	missense	moderate	RRP3	AGOS_AAL041C	AAS50325	Syntenic homolog of Saccharomyces cerevisiae YHR065C (RRP3)	c.1229T>C	p.Val410Ala	39	0	32	30	62	0.483871
IV	580072	G	T	461.19	missense	moderate	AGOS_ADL057W	AGOS_ADL057W	AAS51863	Syntenic homolog of Saccharomyces cerevisiae YER070W (RNR1) and YIL066C (RNR3)	c.2520G>T	p.Lys840Asn	36	0	16	15	31	0.483871
IV	1062429	A	T	448.19	missense	moderate	SLD7	AGOS_ADR203C	AAS52123	Syntenic homolog of Saccharomyces cerevisiae YOR060C (SLD7)	c.355T>A	p.Phe119Ile	42	0	16	15	31	0.483871
VII	1463106	T	G	470.19	missense	moderate	AGOS_AGR206C	AGOS_AGR206C	AAS54696	Syntenic homolog of Saccharomyces cerevisiae YPL104W (MSD1)	c.509A>C	p.Asn170Thr	32	0	16	15	31	0.483871
I	9595	G	T	787.19	missense	moderate	AGOS_AAL185W	AGOS_AAL185W	AAS50181	Syntenic homolog of Saccharomyces cerevisiae YML109W (ZDS2) and YMR273C (ZDS1)	c.59G>T	p.Gly20Val	45	0	31	29	60	0.483333
I	612353	A	C	839.19	missense	moderate	AGOS_AAR147W	AGOS_AAR147W	AAS50514	Syntenic homolog of Saccharomyces cerevisiae YOR191W (ULS1)	c.3515A>C	p.Glu1172Ala	69	0	31	29	60	0.483333
VI	1337626	C	CT	702.15	frameshift	high	AGOS_AFR496W	AGOS_AFR496W	AAS53867	Syntenic homolog of Saccharomyces cerevisiae YLR320W (MMS22)	c.2252dupT	p.Glu752fs	39	0	31	29	60	0.483333
VII	1010896	C	T	908.19	missense	moderate	AGOS_AGL015W	AGOS_AGL015W	AAS54475	Syntenic homolog of Saccharomyces cerevisiae YPL011C (TAF3)	c.281C>T	p.Ala94Val	36	0	31	29	60	0.483333
I	455180	C	A	753.19	missense	moderate	AGOS_AAR065C	AGOS_AAR065C	AAS50430	Syntenic homolog of Saccharomyces cerevisiae YNR019W (ARE2) and YCR048W (ARE1)	c.1494G>T	p.Lys498Asn	48	0	30	28	58	0.482759
VII	1423058	C	T	885.19	missense	moderate	AGOS_AGR188W	AGOS_AGR188W	AAS54678	Syntenic homolog of Saccharomyces cerevisiae YDR227W (SIR4)	c.2158C>T	p.His720Tyr	47	0	30	28	58	0.482759
III	155800	T	G	839.19	missense	moderate	SBE2	AGOS_ACL105C	AAS51123	Syntenic homolog of Saccharomyces cerevisiae YHR103W (SBE22) and YDR351W (SBE2)	c.1428A>C	p.Glu476Asp	46	0	29	27	56	0.482143
VI	1127646	C	A	849.19	missense	moderate	RSE1	AGOS_AFR382W	AAS53753	Syntenic homolog of Saccharomyces cerevisiae YML049C (RSE1)	c.1028C>A	p.Pro343His	44	0	29	27	56	0.482143
II	360335	A	C	792.19	missense	moderate	AGOS_ABL020W	AGOS_ABL020W	AAS50751	Syntenic homolog of Saccharomyces cerevisiae YMR100W (MUB1)	c.1239A>C	p.Gln413His	41	0	28	26	54	0.481481
V	1044235	C	A	872.19	missense	moderate	AGOS_AER223C	AGOS_AER223C	AAS52904	Syntenic homolog of Saccharomyces cerevisiae YAR018C (KIN3)	c.2625G>T	p.Lys875Asn	32	0	28	26	54	0.481481
VII	1160144	T	G	824.19	missense	moderate	AGOS_AGR067W	AGOS_AGR067W	AAS54556	Syntenic homolog of Saccharomyces cerevisiae YDR128W (MTC5)	c.824T>G	p.Val275Gly	45	1	28	26	54	0.481481
IV	527437	T	A	799.19	missense	moderate	AGOS_ADL090W	AGOS_ADL090W	AAS51830	Syntenic homolog of Saccharomyces cerevisiae YIL030C (SSM4)	c.3728T>A	p.Leu1243Gln	50	0	27	25	52	0.480769
IV	1097455	G	T	787.19	missense	moderate	AGOS_ADR224W	AGOS_ADR224W	AAS52144	Syntenic homolog of Saccharomyces cerevisiae YKR086W (PRP16)	c.2768G>T	p.Gly923Val	42	0	27	25	52	0.480769
II	343039	G	T	700.19	missense	moderate	AGOS_ABL030W	AGOS_ABL030W	AAS50741	Syntenic homolog of Saccharomyces cerevisiae YMR106C (YKU80)	c.1362G>T	p.Met454Ile	30	0	26	24	50	0.48
II	597756	CTGT	C	288.69	disruptive_inframe_deletion	moderate	AGOS_ABR112C	AGOS_ABR112C	AAS50883	Syntenic homolog of Saccharomyces cerevisiae YCR093W (CDC39)	c.3162_3164delACA	p.Gln1055del	26	2	13	12	25	0.48
III	636192	A	T	711.19	missense	moderate	AGOS_ACR160C	AGOS_ACR160C	AAS51386	Syntenic homolog of Saccharomyces cerevisiae YOR209C (NPT1)	c.84T>A	p.Asn28Lys	40	0	26	24	50	0.48
IV	127331	A	T	721.19	missense	moderate	BRR1	AGOS_ADL325C	AAS51595	Syntenic homolog of Saccharomyces cerevisiae YPR057W (BRR1)	c.265T>A	p.Ser89Thr	37	0	26	24	50	0.48
V	214308	G	A	339.19	missense	moderate	AGOS_AEL221C	AGOS_AEL221C	AAS52464	Syntenic homolog of Saccharomyces cerevisiae YDR260C (SWM1)	c.220C>T	p.Pro74Ser	15	0	13	12	25	0.48
V	252262	G	T	757.19	missense	moderate	AEL204C	AGOS_AEL204C	AAS52481	Syntenic homolog of Saccharomyces cerevisiae YNL297C (MON2)	c.1273C>A	p.Leu425Ile	57	0	26	24	50	0.48
VII	1425440	G	T	675.19	missense	moderate	AGOS_AGR188W	AGOS_AGR188W	AAS54678	Syntenic homolog of Saccharomyces cerevisiae YDR227W (SIR4)	c.4540G>T	p.Ala1514Ser	41	0	26	24	50	0.48
II	769993	G	T	668.19	missense	moderate	AGOS_ABR194C	AGOS_ABR194C	AAS50967	Syntenic homolog of Saccharomyces cerevisiae YBR177C (EHT1) and YPL095C (EEB1)	c.1050C>A	p.Phe350Leu	34	0	25	23	48	0.479167
II	804448	C	T	685.19	missense	moderate	AGOS_ABR212C	AGOS_ABR212C	AAS50985	Syntenic homolog of Saccharomyces cerevisiae YER091C (MET6)	c.499G>A	p.Gly167Ser	43	0	25	23	48	0.479167
III	98492	A	C	747.19	missense	moderate	AGOS_ACL143C	AGOS_ACL143C	AAS51085	Syntenic homolog of Saccharomyces cerevisiae YGR217W (CCH1)	c.4654T>G	p.Phe1552Val	47	0	25	23	48	0.479167
III	238489	T	G	729.19	missense	moderate	SDH2	AGOS_ACL065C	AAS51163	Syntenic homolog of Saccharomyces cerevisiae YLL041C (SDH2)	c.697A>C	p.Thr233Pro	37	0	25	23	48	0.479167
IV	1367230	T	A	743.19	missense	moderate	AGOS_ADR371W	AGOS_ADR371W	AAS52291	Syntenic homolog of Saccharomyces cerevisiae YOR342C and YAL037W	c.134T>A	p.Ile45Asn	33	0	25	23	48	0.479167
V	1328948	G	A	711.19	missense	moderate	AGOS_AER374C	AGOS_AER374C	AAS53054	Syntenic homolog of Saccharomyces cerevisiae YIL125W (KGD1)	c.1778C>T	p.Thr593Met	39	0	25	23	48	0.479167
VI	1071001	T	A	759.19	missense	moderate	AGOS_AFR349W	AGOS_AFR349W	AAS53720	Syntenic homolog of Saccharomyces cerevisiae YNL283C (WSC2) and YOL105C (WSC3)	c.860T>A	p.Phe287Tyr	40	0	25	23	48	0.479167
VI	1255323	G	A	695.19	missense	moderate	PEX5	AGOS_AFR453W	AAS53824	Syntenic homolog of Saccharomyces cerevisiae YDR244W (PEX5)	c.358G>A	p.Val120Met	40	0	25	23	48	0.479167
II	790843	G	T	686.19	missense	moderate	AGOS_ABR207W	AGOS_ABR207W	AAS50980	Syntenic homolog of Saccharomyces cerevisiae YHR165C (PRP8)	c.1090G>T	p.Asp364Tyr	63	0	24	22	46	0.478261
V	866478	C	T	660.19	missense	moderate	AGOS_AER120C	AGOS_AER120C	AAS52804	Syntenic homolog of Saccharomyces cerevisiae YLR436C (ECM30)	c.3137G>A	p.Gly1046Asp	36	0	24	22	46	0.478261
VI	69397	GC	G	579.15	frameshift	high	AGOS_AFL196W	AGOS_AFL196W	AAS53178	Syntenic homolog of Saccharomyces cerevisiae YMR166C	c.984delC	p.Arg329fs	48	0	24	22	46	0.478261
VI	607063	C	T	303.19	missense	moderate	AGOS_AFR095C	AGOS_AFR095C	AAS53466	Syntenic homolog of Saccharomyces cerevisiae YJL090C (DPB11)	c.1057G>A	p.Glu353Lys	29	0	12	11	23	0.478261
II	744790	G	A	1036.19	missense	moderate	AGOS_ABR180W	AGOS_ABR180W	AAS50952	Syntenic homolog of Saccharomyces cerevisiae YLR454W (FMP27)	c.2114G>A	p.Gly705Asp	79	0	35	32	67	0.477612
VI	830545	A	T	948.19	missense	moderate	DLT1	AGOS_AFR219C	AAS53590	Syntenic homolog of Saccharomyces cerevisiae YMR126C (DLT1)	c.814T>A	p.Ser272Thr	53	0	35	32	67	0.477612
VII	308538	A	C	1009.19	missense	moderate	AGOS_AGL208C	AGOS_AGL208C	AAS54283	Non-syntenic homolog of Saccharomyces cerevisiae YNR067C (DSE4)	c.1576T>G	p.Phe526Val	38	0	35	32	67	0.477612
II	614701	C	T	644.19	missense	moderate	AGOS_ABR119C	AGOS_ABR119C	AAS50890	Syntenic homolog of Saccharomyces cerevisiae YNR052C (POP2)	c.151G>A	p.Gly51Ser	34	0	23	21	44	0.477273
III	715325	G	T	697.19	missense	moderate	AGOS_ACR210C	AGOS_ACR210C	AAS51436	Syntenic homolog of Saccharomyces cerevisiae YOR128C (ADE2)	c.926C>A	p.Ala309Asp	30	0	23	21	44	0.477273
V	27615	G	A	536.19	missense	moderate	ISR1	AGOS_AEL330C	AAS52354	Syntenic homolog of Saccharomyces cerevisiae YPR106W (ISR1)	c.934C>T	p.His312Tyr	40	0	23	21	44	0.477273
VI	1311539	A	G	621.19	missense	moderate	AGOS_AFR484C	AGOS_AFR484C	AAS53855	Syntenic homolog of Saccharomyces cerevisiae YBL014C (RRN6)	c.1850T>C	p.Phe617Ser	35	0	23	21	44	0.477273
VII	1239006	G	A	627.19	missense	moderate	AGOS_AGR097W	AGOS_AGR097W	AAS54586	Syntenic homolog of Saccharomyces cerevisiae YLR083C (EMP70) and YDR107C (TMN2)	c.1733G>A	p.Ser578Asn	38	0	23	21	44	0.477273
IV	150229	T	G	1199.19	missense	moderate	AGOS_ADL313W	AGOS_ADL313W	AAS51607	Syntenic homolog of Saccharomyces cerevisiae YBR095C (RXT2)	c.871T>G	p.Leu291Val	67	0	45	41	86	0.476744
II	522176	C	A	669.19	missense	moderate	AGOS_ABR073C	AGOS_ABR073C	AAS50843	Syntenic homolog of Saccharomyces cerevisiae YKL057C (NUP120)	c.2961G>T	p.Met987Ile	19	0	22	20	42	0.47619
III	173202	G	T	931.19	missense	moderate	AGOS_ACL095C	AGOS_ACL095C	AAS51133	Syntenic homolog of Saccharomyces cerevisiae YKL014C (URB1)	c.4027C>A	p.Pro1343Thr	46	0	33	30	63	0.47619
IV	395549	A	C	981.19	missense	moderate	AGOS_ADL171W	AGOS_ADL171W	AAS51749	Syntenic homolog of Saccharomyces cerevisiae YOL130W (ALR1)	c.1880A>C	p.His627Pro	35	0	33	30	63	0.47619
IV	1340788	T	G	616.19	missense	moderate	AGOS_ADR357C	AGOS_ADR357C	AAS52277	Syntenic homolog of Saccharomyces cerevisiae YOR330C (MIP1)	c.98A>C	p.Lys33Thr	51	0	22	20	42	0.47619
VI	335961	G	T	903.19	missense	moderate	PAN2	AGOS_AFL055W	AAS53317	Syntenic homolog of Saccharomyces cerevisiae YGL094C (PAN2)	c.2126G>T	p.Cys709Phe	69	0	33	30	63	0.47619
VI	620703	C	T	607.19	missense	moderate	AGOS_AFR101C	AGOS_AFR101C	AAS53472	Syntenic homolog of Saccharomyces cerevisiae YJL084C (ALY2) and YKR021W (ALY1)	c.499G>A	p.Gly167Arg	46	0	22	20	42	0.47619
VII	60476	G	A	887.19	missense	moderate	AGOS_AGL348W	AGOS_AGL348W	AAS54143	NOHBY723; No homolog in Saccharomyces cerevisiae;Syntenic homolog of Saccharomyces kluyveri SAKL0H00616g	c.1603G>A	p.Ala535Thr	59	0	32	29	61	0.47541
I	137989	G	T	623.19	missense	moderate	ATG18	AGOS_AAL119W	AAS50247	Syntenic homolog of Saccharomyces cerevisiae YFR021W (ATG18)	c.71G>T	p.Gly24Val	39	0	21	19	40	0.475
III	554964	G	T	535.19	missense	moderate	AGOS_ACR115W	AGOS_ACR115W	AAS51341	Syntenic homolog of Saccharomyces cerevisiae YPL138C (SPP1)	c.273G>T	p.Gln91His	36	0	21	19	40	0.475
III	802468	T	C	640.19	missense	moderate	TIF1	AGOS_ACR253C	AAS51479	Syntenic homolog of Saccharomyces cerevisiae YJL138C (TIF2) and YKR059W (TIF1)	c.952A>G	p.Thr318Ala	21	0	21	19	40	0.475
III	802915	TG	T	610.15	frameshift	high	TIF1	AGOS_ACR253C	AAS51479	Syntenic homolog of Saccharomyces cerevisiae YJL138C (TIF2) and YKR059W (TIF1)	c.504delC	p.Phe168fs	25	0	21	19	40	0.475
IV	942561	T	C	615.19	missense	moderate	AGOS_ADR132W	AGOS_ADR132W	AAS52052	Syntenic homolog of Saccharomyces cerevisiae YMR058W (FET3)	c.1799T>C	p.Leu600Ser	26	0	21	19	40	0.475
VI	1103105	G	A	636.19	missense	moderate	AGOS_AFR367W	AGOS_AFR367W	AAS53738	Syntenic homolog of Saccharomyces cerevisiae YEL047C and YJR051W (OSM1)	c.622G>A	p.Ala208Thr	39	0	21	19	40	0.475
II	727058	G	A	845.19	missense	moderate	AGOS_ABR172W	AGOS_ABR172W	AAS50944	Syntenic homolog of Saccharomyces cerevisiae YER024W (YAT2)	c.2450G>A	p.Ser817Asn	62	0	31	28	59	0.474576
VII	78239	T	G	878.19	missense	moderate	AGOS_AGL340C	AGOS_AGL340C	AAS54151	Syntenic homolog of Saccharomyces cerevisiae YGR284C (ERV29)	c.911A>C	p.Lys304Thr	44	0	31	28	59	0.474576
IV	94090	G	A	485.19	missense	moderate	ERO1	AGOS_ADL348W	AAS51571	Syntenic homolog of Saccharomyces cerevisiae YML130C (ERO1)	c.386G>A	p.Ser129Asn	37	0	20	18	38	0.473684
IV	951062	G	A	505.19	missense	moderate	AGOS_ADR139C	AGOS_ADR139C	AAS52059	Non-syntenic homolog of Saccharomyces cerevisiae YDR536W (STL1)	c.1198C>T	p.Pro400Ser	47	0	20	18	38	0.473684
V	854248	T	A	898.19	missense	moderate	AGOS_AER115W	AGOS_AER115W	AAS52799	Syntenic homolog of Saccharomyces cerevisiae YLR430W (SEN1)	c.2044T>A	p.Leu682Ile	60	0	30	27	57	0.473684
VI	810404	G	T	482.19	missense	moderate	AGOS_AFR207C	AGOS_AFR207C	AAS53578	Syntenic homolog of Saccharomyces cerevisiae YMR118C and YKL141W (SDH3)	c.200C>A	p.Ser67Tyr	40	0	20	18	38	0.473684
VII	1237886	A	G	618.19	missense	moderate	AGOS_AGR097W	AGOS_AGR097W	AAS54586	Syntenic homolog of Saccharomyces cerevisiae YLR083C (EMP70) and YDR107C (TMN2)	c.613A>G	p.Ile205Val	46	0	20	18	38	0.473684
VII	1294048	C	CA	433.15	frameshift	high	AGOS_AGR120C	AGOS_AGR120C	AAS54610	Syntenic homolog of Saccharomyces cerevisiae YER166W (DNF1) and YDR093W (DNF2)	c.185dupT	p.Leu62fs	44	0	20	18	38	0.473684
II	501995	C	A	790.19	missense	moderate	AGOS_ABR058C	AGOS_ABR058C	AAS50828	Syntenic homolog of Saccharomyces cerevisiae YMR021C (MAC1)	c.783G>T	p.Glu261Asp	56	0	29	26	55	0.472727
II	82347	A	G	501.19	missense	moderate	BRE4	AGOS_ABL171W	AAS50600	Syntenic homolog of Saccharomyces cerevisiae YDL231C (BRE4)	c.1676A>G	p.Tyr559Cys	64	0	19	17	36	0.472222
II	737376	T	A	481.19	missense	moderate	BUR1	AGOS_ABR177C	AAS50949	Syntenic homolog of Saccharomyces cerevisiae YPR161C (SGV1)	c.935A>T	p.Asp312Val	36	0	19	17	36	0.472222
V	131849	G	T	517.19	missense	moderate	AGOS_AEL271C	AGOS_AEL271C	AAS52413	Syntenic homolog of Saccharomyces cerevisiae YPR180W (AOS1)	c.23C>A	p.Ala8Asp	39	0	19	17	36	0.472222
VI	1182202	C	A	508.19	missense	moderate	AGOS_AFR416C	AGOS_AFR416C	AAS53787	Syntenic homolog of Saccharomyces cerevisiae YJR061W and YKL201C (MNN4)	c.3057G>T	p.Lys1019Asn	22	0	19	17	36	0.472222
VII	1708538	T	G	528.19	missense	moderate	AGOS_AGR357W	AGOS_AGR357W	AAS54847	Syntenic homolog of Saccharomyces cerevisiae YDR321W (ASP1)	c.311T>G	p.Ile104Arg	48	0	19	17	36	0.472222
I	361523	G	A	834.19	missense	moderate	AGOS_AAR010W	AGOS_AAR010W	AAS50375	Syntenic homolog of Saccharomyces cerevisiae YIR017C (MET28)	c.719G>A	p.Arg240Gln	42	0	28	25	53	0.471698
II	626586	G	T	702.19	missense	moderate	AGOS_ABR125C	AGOS_ABR125C	AAS50896	Non-syntenic homolog of Saccharomyces cerevisiae YDR011W (SNQ2), YNR070W (PDR18) (PDR18) and YPL058C (PDR12)	c.2002C>A	p.Leu668Ile	37	0	28	25	53	0.471698
III	50727	T	C	724.19	missense	moderate	AGOS_ACL178C	AGOS_ACL178C	AAS51050	Syntenic homolog of Saccharomyces cerevisiae YLR340W (RPP0)	c.350A>G	p.Glu117Gly	33	0	28	25	53	0.471698
III	569451	G	T	817.19	missense	moderate	AGOS_ACR125W	AGOS_ACR125W	AAS51351	Syntenic homolog of Saccharomyces cerevisiae YPL145C (KES1) and YOR237W (HES1)	c.202G>T	p.Ala68Ser	40	0	28	25	53	0.471698
III	620308	G	T	834.19	missense	moderate	AGOS_ACR152W	AGOS_ACR152W	AAS51378	Syntenic homolog of Saccharomyces cerevisiae YDR348C (PAL1) and YHR097C	c.1005G>T	p.Lys335Asn	37	0	28	25	53	0.471698
III	896392	G	T	786.19	missense	moderate	AGOS_ACR293C	AGOS_ACR293C	AAS51519	Non-syntenic homolog of Saccharomyces cerevisiae YLL057C (JLP1)	c.1012C>A	p.His338Asn	76	1	28	25	53	0.471698
V	290850	GT	G	663.15	frameshift	high	AGOS_AEL185C	AGOS_AEL185C	AAS52500	Syntenic homolog of Saccharomyces cerevisiae YBR274W (CHK1)	c.1054delA	p.Thr352fs	48	0	28	25	53	0.471698
VI	325269	C	A	824.19	missense	moderate	AGOS_AFL059C	AGOS_AFL059C	AAS53313	Syntenic homolog of Saccharomyces cerevisiae YGL092W (NUP145)	c.1620G>T	p.Lys540Asn	56	0	28	25	53	0.471698
VI	964002	C	T	769.19	missense	moderate	AGOS_AFR290W	AGOS_AFR290W	AAS53661	Syntenic homolog of Saccharomyces cerevisiae YIL151C and YKR096W	c.1760C>T	p.Ala587Val	67	0	28	25	53	0.471698
II	836362	C	T	550.19	missense	moderate	RGR1	AGOS_ABR230C	AAS51003	Syntenic homolog of Saccharomyces cerevisiae YLR071C (RGR1)	c.10G>A	p.Ala4Thr	53	0	18	16	34	0.470588
III	174310	T	C	900.19	missense	moderate	AGOS_ACL095C	AGOS_ACL095C	AAS51133	Syntenic homolog of Saccharomyces cerevisiae YKL014C (URB1)	c.2919A>G	p.Ile973Met	76	0	36	32	68	0.470588
V	1425728	A	G	819.19	missense	moderate	AGOS_AER411W	AGOS_AER411W	AAS53090	Syntenic homolog of Saccharomyces cerevisiae YOR086C (TCB1) and YNL087W (TCB2)	c.698A>G	p.Gln233Arg	32	0	27	24	51	0.470588
III	632486	TC	T	905.15	frameshift	high	AGOS_ACR159C	AGOS_ACR159C	AAS51385	Syntenic homolog of Saccharomyces cerevisiae YPL125W (KAP120)	c.2239delG	p.Glu747fs	45	0	35	31	66	0.469697
II	668829	G	A	672.19	missense	moderate	AGOS_ABR142W	AGOS_ABR142W	AAS50913	Syntenic homolog of Saccharomyces cerevisiae YGR271W (SLH1)	c.3722G>A	p.Gly1241Asp	57	0	26	23	49	0.469388
IV	57962	T	C	730.19	missense	moderate	TEF	AGOS_ADL370C	AAS51550	Syntenic homolog of Saccharomyces cerevisiae YPR080W (TEF1) and YBR118W (TEF2)	c.712A>G	p.Arg238Gly	50	0	26	23	49	0.469388
IV	1108003	G	T	703.19	missense	moderate	AGOS_ADR231C	AGOS_ADR231C	AAS52151	Syntenic homolog of Saccharomyces cerevisiae YKR089C (TGL4) and YOR081C (TGL5)	c.187C>A	p.Leu63Ile	56	0	26	23	49	0.469388
VI	297197	C	T	757.19	missense	moderate	APL5	AGOS_AFL076W	AAS53296	Syntenic homolog of Saccharomyces cerevisiae YPL195W (APL5)	c.2366C>T	p.Thr789Ile	45	0	26	23	49	0.469388
VI	1179821	C	A	720.19	missense	moderate	AGOS_AFR415C	AGOS_AFR415C	AAS53786	Syntenic homolog of Saccharomyces cerevisiae YJR062C (NTA1)	c.882G>T	p.Trp294Cys	33	0	26	23	49	0.469388
VI	1577757	T	C	756.19	missense	moderate	AGOS_AFR627C	AGOS_AFR627C	AAS53998	Syntenic homolog of Saccharomyces cerevisiae YJL197W (UBP12)	c.2432A>G	p.Asp811Gly	42	0	26	23	49	0.469388
V	1132028	G	A	507.19	missense	moderate	AGOS_AER270CA	AGOS_AER270CA	ADJ41780	NOHBY533; No homolog in Saccharomyces cerevisiae; Syntenic homolog of Kluyveromyces lactis KLLA0F27401g	c.1664C>T	p.Ser555Phe	31	0	17	15	32	0.46875
VII	1517366	G	A	442.19	missense	moderate	AGOS_AGR239W	AGOS_AGR239W	AAS54729	Syntenic homolog of Saccharomyces cerevisiae YIL016W (SNL1)	c.541G>A	p.Glu181Lys	38	0	17	15	32	0.46875
III	316391	G	A	704.19	missense	moderate	AGOS_ACL028W	AGOS_ACL028W	AAS51200	Syntenic homolog of Saccharomyces cerevisiae YER078C (ICP55)	c.1501G>A	p.Gly501Arg	58	0	25	22	47	0.468085
V	994375	T	C	638.19	missense	moderate	AGOS_AER190W	AGOS_AER190W	AAS52871	Syntenic homolog of Saccharomyces cerevisiae YCR011C (ADP1) and YOL075C	c.658T>C	p.Cys220Arg	57	0	25	22	47	0.468085
VI	543693	G	A	597.19	missense	moderate	AGOS_AFR066C	AGOS_AFR066C	AAS53437	Syntenic homolog of Saccharomyces cerevisiae YNL134C	c.365C>T	p.Ala122Val	37	0	25	22	47	0.468085
VI	706846	G	A	654.19	missense	moderate	AGOS_AFR149C	AGOS_AFR149C	AAS53520	Syntenic homolog of Saccharomyces cerevisiae YDR381W (YRA1)	c.344C>T	p.Ala115Val	33	0	25	22	47	0.468085
VI	1313765	T	A	750.19	missense	moderate	AGOS_AFR485C	AGOS_AFR485C	AAS53856	Syntenic homolog of Saccharomyces cerevisiae YGL026C (TRP5)	c.1917A>T	p.Gln639His	40	0	33	29	62	0.467742
I	42779	A	C	597.19	missense	moderate	AGOS_AAL171W	AGOS_AAL171W	AAS50195	Syntenic homolog of Saccharomyces cerevisiae YJL080C (SCP160)	c.2169A>C	p.Lys723Asn	51	0	24	21	45	0.466667
III	719701	G	A	725.19	missense	moderate	AGOS_ACR212C	AGOS_ACR212C	AAS51438	Syntenic homolog of Saccharomyces cerevisiae YOR129C (AFI1)	c.1946C>T	p.Thr649Met	42	0	24	21	45	0.466667
IV	341516	C	A	653.19	stop_gained	high	AGOS_ADL206W	AGOS_ADL206W	AAS51714	Non-syntenic homolog of Saccharomyces cerevisiae YHL003C (LAG1)	c.519C>A	p.Tyr173*	28	0	24	21	45	0.466667
IV	670607	G	T	683.19	missense	moderate	SPA2	AGOS_ADL022C	AAS51899	Syntenic homolog of Saccharomyces cerevisiae YLL021W (SPA2) and YLR313C (SPH1)	c.373C>A	p.Leu125Ile	53	0	24	21	45	0.466667
IV	974731	G	A	701.19	missense	moderate	AGOS_ADR152CA	AGOS_ADR152CA	AAS52073	Syntenic homolog of Saccharomyces cerevisiae YKL086W (SRX1)	c.115C>T	p.Arg39Cys	31	0	24	21	45	0.466667
V	1384151	C	T	789.19	missense	moderate	AGOS_AER393C	AGOS_AER393C	AAS53072	Syntenic homolog of Saccharomyces cerevisiae YHR099W (TRA1)	c.1117G>A	p.Ala373Thr	64	0	32	28	60	0.466667
VII	1685571	G	A	715.19	missense	moderate	AGOS_AGR343W	AGOS_AGR343W	AAS54833	Syntenic homolog of Saccharomyces cerevisiae YHR122W	c.563G>A	p.Arg188His	46	0	24	21	45	0.466667
VII	1771518	A	G	632.19	missense	moderate	PEX6	AGOS_AGR394W	AAS54884	Syntenic homolog of Saccharomyces cerevisiae YNL329C (PEX6)	c.2000A>G	p.Glu667Gly	36	0	24	21	45	0.466667
II	596058	C	A	792.19	missense	moderate	AGOS_ABR112C	AGOS_ABR112C	AAS50883	Syntenic homolog of Saccharomyces cerevisiae YCR093W (CDC39)	c.4863G>T	p.Lys1621Asn	51	0	31	27	58	0.465517
VI	1328540	G	A	900.19	missense	moderate	AGOS_AFR492W	AGOS_AFR492W	AAS53863	Syntenic homolog of Saccharomyces cerevisiae YBL009W (ALK2) and YGL021W (ALK1)	c.1294G>A	p.Glu432Lys	46	0	31	27	58	0.465517
VII	71008	A	T	784.19	missense	moderate	NIP1	AGOS_AGL344C	AAS54147	Syntenic homolog of Saccharomyces cerevisiae YMR309C (NIP1)	c.1877T>A	p.Leu626Gln	50	0	31	27	58	0.465517
IV	250257	C	CA	545.15	frameshift	high	AGOS_ADL257C	AGOS_ADL257C	AAS51663	Syntenic homolog of Saccharomyces cerevisiae YNL064C (YDJ1)	c.936dupT	p.Glu313fs	33	0	23	20	43	0.465116
IV	807690	T	G	677.19	missense	moderate	EXO5	AGOS_ADR054C	AAS51974	Syntenic homolog of Saccharomyces cerevisiae YBR163W (EXO5)	c.202A>C	p.Asn68His	24	1	23	20	43	0.465116
V	836550	G	A	651.19	missense	moderate	AGOS_AER105W	AGOS_AER105W	AAS52789	Syntenic homolog of Saccharomyces cerevisiae YKL194C (MST1)	c.1327G>A	p.Glu443Lys	43	0	23	20	43	0.465116
V	1043536	C	T	579.19	missense	moderate	AGOS_AER222C	AGOS_AER222C	AAS52903	Syntenic homolog of Saccharomyces cerevisiae YAR018C (KIN3)	c.395G>A	p.Gly132Asp	25	0	23	20	43	0.465116
VI	644184	A	G	641.19	missense	moderate	AGOS_AFR114W	AGOS_AFR114W	AAS53485	Syntenic homolog of Saccharomyces cerevisiae YLL024C (SSA2)	c.1724A>G	p.Glu575Gly	38	0	23	20	43	0.465116
VI	978821	C	A	584.19	missense	moderate	AGOS_AFR297W	AGOS_AFR297W	AAS53668	Syntenic homolog of Saccharomyces cerevisiae YKR099W (BAS1)	c.905C>A	p.Pro302His	32	0	23	20	43	0.465116
VII	1648107	G	A	694.19	missense	moderate	AGOS_AGR320W	AGOS_AGR320W	AAS54810	Syntenic homolog of Saccharomyces cerevisiae YJR007W (SUI2)	c.322G>A	p.Val108Met	40	0	23	20	43	0.465116
III	740689	A	G	846.19	missense	moderate	AGOS_ACR220C	AGOS_ACR220C	AAS51446	Syntenic homolog of Saccharomyces cerevisiae YFL034W	c.586T>C	p.Phe196Leu	53	0	30	26	56	0.464286
V	880111	G	A	765.19	start_lost	high	AGOS_AER128W	AGOS_AER128W	AAS52811	Syntenic homolog of Saccharomyces cerevisiae YML061C (PIF1)	c.3G>A	p.Met1?	40	0	30	26	56	0.464286
VI	1058152	T	G	781.19	missense	moderate	AGOS_AFR341C	AGOS_AFR341C	AAS53712	Syntenic homolog of Saccharomyces cerevisiae YDR495C (VPS3)	c.1496A>C	p.Asn499Thr	73	0	30	26	56	0.464286
VII	1761164	G	A	906.19	missense	moderate	AGOS_AGR388W	AGOS_AGR388W	AAS54878	Syntenic homolog of Saccharomyces cerevisiae YDL121C	c.293G>A	p.Arg98His	34	0	37	32	69	0.463768
I	569596	A	G	588.19	missense	moderate	AGOS_AAR127C	AGOS_AAR127C	AAS50493	Syntenic homolog of Saccharomyces cerevisiae YDR414C (ERD1)	c.482T>C	p.Ile161Thr	37	0	22	19	41	0.463415
II	595173	A	AG	438.15	frameshift	high	AGOS_ABR112C	AGOS_ABR112C	AAS50883	Syntenic homolog of Saccharomyces cerevisiae YCR093W (CDC39)	c.5747dupC	p.Lys1917fs	49	0	22	19	41	0.463415
IV	168485	G	A	634.19	missense	moderate	AGOS_ADL301C	AGOS_ADL301C	AAS51619	Syntenic homolog of Saccharomyces cerevisiae YBL036C	c.451C>T	p.Pro151Ser	43	0	22	19	41	0.463415
VII	16769	T	G	577.19	missense	moderate	AGOS_AGL365C	AGOS_AGL365C	AAS54126	NOHBY725; No homolog in Saccharomyces cerevisiae;Non-syntenic homolog of Kluyveromyces lactis KLLA0E12947g	c.1222A>C	p.Ile408Leu	43	0	22	19	41	0.463415
VII	184658	C	T	537.19	missense	moderate	AGOS_AGL279C	AGOS_AGL279C	AAS54212	Syntenic homolog of Saccharomyces cerevisiae YER122C (GLO3)	c.1144G>A	p.Ala382Thr	31	0	22	19	41	0.463415
VII	1342147	A	G	613.19	missense	moderate	AGOS_AGR145C	AGOS_AGR145C	AAS54635	Syntenic homolog of Saccharomyces cerevisiae YER156C	c.614T>C	p.Val205Ala	38	0	22	19	41	0.463415
VII	1770515	C	A	621.19	missense	moderate	PEX6	AGOS_AGR394W	AAS54884	Syntenic homolog of Saccharomyces cerevisiae YNL329C (PEX6)	c.997C>A	p.Leu333Met	38	0	22	19	41	0.463415
II	571301	C	T	794.19	stop_gained	high	AGOS_ABR102W	AGOS_ABR102W	AAS50873	Syntenic homolog of Saccharomyces cerevisiae YPR095C (SYT1)	c.178C>T	p.Arg60*	51	0	29	25	54	0.462963
V	6121	A	T	819.19	missense	moderate	AGOS_AEL344W	AGOS_AEL344W	AAS52340	Syntenic homolog of Saccharomyces cerevisiae YAL013W (DEP1)	c.245A>T	p.Lys82Met	71	0	29	25	54	0.462963
V	887784	T	C	688.19	missense	moderate	AGOS_AER132W	AGOS_AER132W	AAS52815	Syntenic homolog of Saccharomyces cerevisiae YML064C (TEM1)	c.548T>C	p.Leu183Pro	43	0	29	25	54	0.462963
V	1176194	T	C	838.19	missense	moderate	ENO	AGOS_	AAS52975	Syntenic homolog of Saccharomyces cerevisiae YHR174W (ENO2) and YGR254W (ENO1)	c.1010A>G	p.Lys337Arg	42	0	29	25	54	0.462963
VI	1397559	C	A	864.19	missense	moderate	CPA1	AGOS_AFR534W	AAS53905	Syntenic homolog of Saccharomyces cerevisiae YOR303W (CPA1)	c.976C>A	p.Pro326Thr	25	0	29	25	54	0.462963
I	51256	C	A	551.19	missense	moderate	MMM1	AGOS_AAL166C	AAS50200	Syntenic homolog of Saccharomyces cerevisiae YLL006W (MMM1)	c.1060G>T	p.Gly354Cys	54	0	21	18	39	0.461538
I	374632	G	A	761.19	missense	moderate	AGOS_AAR018W	AGOS_AAR018W	AAS50383	Syntenic homolog of Saccharomyces cerevisiae YIR008C (PRI1)	c.773G>A	p.Arg258His	54	0	28	24	52	0.461538
II	291994	A	G	657.19	missense	moderate	AGOS_ABL058C	AGOS_ABL058C	AAS50713	Syntenic homolog of Saccharomyces cerevisiae YMR247C (RKR1)	c.1025T>C	p.Leu342Pro	59	0	28	24	52	0.461538
II	384814	C	T	596.19	stop_gained	high	AGOS_ABL007W	AGOS_ABL007W	AAS50764	Syntenic homolog of Saccharomyces cerevisiae YGR057C (LST7)	c.547C>T	p.Gln183*	38	0	21	18	39	0.461538
III	30861	T	A	818.19	missense	moderate	AGOS_ACL187W	AGOS_ACL187W	AAS51041	Syntenic homolog of Saccharomyces cerevisiae YLR347C (KAP95)	c.539T>A	p.Ile180Asn	34	0	28	24	52	0.461538
IV	426242	AT	A	632.15	frameshift	high	TDA11	AGOS_ADL150C	AAS51770	Syntenic homolog of Saccharomyces cerevisiae YHR159W (TDA11)	c.1085delA	p.Asn362fs	47	0	28	24	52	0.461538
V	268974	G	A	568.19	missense	moderate	AGOS_AEL193W	AGOS_AEL193W	AAS52492	Syntenic homolog of Saccharomyces cerevisiae YNL287W (SEC21)	c.34G>A	p.Val12Met	40	0	21	18	39	0.461538
VII	382013	G	A	601.19	missense	moderate	AGOS_AGL171W	AGOS_AGL171W	AAS54320	Syntenic homolog of Saccharomyces cerevisiae YDR160W (SSY1)	c.2498G>A	p.Arg833His	49	0	21	18	39	0.461538
VII	389521	C	A	724.19	missense	moderate	AGOS_AGL165W	AGOS_AGL165W	AAS54326	Syntenic homolog of Saccharomyces cerevisiae YLR142W (PUT1)	c.104C>A	p.Thr35Lys	37	0	28	24	52	0.461538
VII	1496415	G	A	686.19	missense	moderate	SLK19	AGOS_AGR229W	AAS54719	Syntenic homolog of Saccharomyces cerevisiae YOR195W (SLK19)	c.1378G>A	p.Ala460Thr	34	0	28	24	52	0.461538
VII	1522494	T	A	505.19	missense	moderate	STS1	AGOS_AGR243W	AAS54733	Syntenic homolog of Saccharomyces cerevisiae YIR011C (STS1)	c.508T>A	p.Phe170Ile	29	0	21	18	39	0.461538
VII	990819	G	A	938.19	missense	moderate	AGOS_AGL023W	AGOS_AGL023W	AAS54467	Syntenic homolog of Saccharomyces cerevisiae YFL008W (SMC1)	c.2788G>A	p.Gly930Ser	60	0	34	29	63	0.460317
II	131495	C	T	670.19	missense	moderate	AGOS_ABL142C	AGOS_ABL142C	AAS50629	Syntenic homolog of Saccharomyces cerevisiae YDL213C (NOP6)	c.4G>A	p.Ala2Thr	53	0	27	23	50	0.46
III	832428	C	T	745.19	missense	moderate	AGOS_ACR263C	AGOS_ACR263C	AAS51489	Syntenic homolog of Saccharomyces cerevisiae YJL130C (URA2)	c.2067G>A	p.Met689Ile	46	0	27	23	50	0.46
IV	98235	C	A	727.19	missense	moderate	LYS2	AGOS_ADL346W	AAS51573	Syntenic homolog of Saccharomyces cerevisiae YBR115C (LYS2)	c.1648C>A	p.Leu550Met	38	0	27	23	50	0.46
IV	661204	C	T	696.19	missense	moderate	SPA2	AGOS_ADL022C	AAS51899	Syntenic homolog of Saccharomyces cerevisiae YLL021W (SPA2) and YLR313C (SPH1)	c.9776G>A	p.Ser3259Asn	40	0	27	23	50	0.46
IV	750194	C	A	710.19	missense	moderate	AGOS_ADR025W	AGOS_ADR025W	AAS51945	Syntenic homolog of Saccharomyces cerevisiae YHL022C (SPO11)"	c.272C>A	p.Ala91Asp	34	0	27	23	50	0.46
IV	1317999	G	A	749.19	missense	moderate	AGOS_ADR347C	AGOS_ADR347C	AAS52267	NOHBY442; No homolog in Saccharomyces cerevisiae;Syntenic homolog of Saccharomyces kluyveri SAKL0G12012g	c.992C>T	p.Thr331Met	41	0	27	23	50	0.46
V	242262	A	C	708.19	missense	moderate	AGOS_AEL208W	AGOS_AEL208W	AAS52477	Syntenic homolog of Saccharomyces cerevisiae YGR240C (PFK1)	c.2255A>C	p.Lys752Thr	46	0	27	23	50	0.46
V	1505383	A	G	740.19	missense	moderate	AGOS_AER453C	AGOS_AER453C	AAS53132	Non-syntenic homolog of Saccharomyces cerevisiae YJR107W	c.404T>C	p.Leu135Pro	40	0	27	23	50	0.46
VI	460183	A	G	745.19	missense	moderate	PIM1	AGOS_AFR013C	AAS53384	Syntenic homolog of Saccharomyces cerevisiae YBL022C (PIM1)	c.2480T>C	p.Leu827Ser	46	0	27	23	50	0.46
II	390557	G	A	461.19	missense	moderate	AGOS_ABL004W	AGOS_ABL004W	AAS50767	NOHBY201; No homolog in Saccharomyces cerevisiae; Syntenic homolog of Saccharomyces kluyveri SAKL0B04928g	c.850G>A	p.Val284Ile	32	0	20	17	37	0.459459
II	732612	C	T	521.19	missense	moderate	AGOS_ABR175W	AGOS_ABR175W	AAS50947	Syntenic homolog of Saccharomyces cerevisiae YER025W (GCD11)	c.884C>T	p.Pro295Leu	46	0	20	17	37	0.459459
V	313969	A	C	480.19	missense	moderate	AGOS_AEL173W	AGOS_AEL173W	AAS52512	Syntenic homolog of Saccharomyces cerevisiae YJL057C (IKS1)	c.1484A>C	p.Tyr495Ser	47	0	20	17	37	0.459459
VI	1077211	G	A	572.19	missense	moderate	AGOS_AFR352C	AGOS_AFR352C	AAS53723	Syntenic homolog of Saccharomyces cerevisiae YJR045C (SSC1) and YEL030W (ECM10)	c.172C>T	p.Arg58Cys	43	0	20	17	37	0.459459
VII	342751	G	T	564.19	missense	moderate	AGOS_AGL191W	AGOS_AGL191W	AAS54300	Syntenic homolog of Saccharomyces cerevisiae YDR143C (SAN1)	c.1194G>T	p.Gln398His	43	0	20	17	37	0.459459
VII	1451586	A	G	537.19	missense	moderate	SEC16	AGOS_AGR202W	AAS54692	Syntenic homolog of Saccharomyces cerevisiae YPL085W (SEC16)	c.2354A>G	p.Gln785Arg	36	0	20	17	37	0.459459
I	327518	G	T	678.19	missense	moderate	AGOS_AAL008W	AGOS_AAL008W	AAS50358	Syntenic homolog of Saccharomyces cerevisiae YNL007C (SIS1)	c.408G>T	p.Glu136Asp	19	0	26	22	48	0.458333
I	576353	G	T	643.19	missense	moderate	SYF1	AGOS_AAR131W	AAS50497	Syntenic homolog of Saccharomyces cerevisiae YDR416W (SYF1)	c.1584G>T	p.Glu528Asp	48	0	26	22	48	0.458333
V	348620	C	T	733.19	missense	moderate	AGOS_AEL149C	AGOS_AEL149C	AAS52536	Syntenic homolog of Saccharomyces cerevisiae YJL187C (SWE1)	c.1139G>A	p.Arg380Gln	34	0	26	22	48	0.458333
V	588571	G	A	593.19	missense	moderate	ECO1	AGOS_AEL024C	AAS52661	Syntenic homolog of Saccharomyces cerevisiae YFR027W (ECO1)	c.193C>T	p.Leu65Phe	40	0	26	22	48	0.458333
VI	1200741	T	G	628.19	missense	moderate	AGOS_AFR423C	AGOS_AFR423C	AAS53794	Syntenic homolog of Saccharomyces cerevisiae YKL204W (EAP1)	c.708A>C	p.Lys236Asn	47	0	26	22	48	0.458333
I	230618	G	T	424.19	missense	moderate	AGOS_AAL068C	AGOS_AAL068C	AAS50298	Syntenic homolog of Saccharomyces cerevisiae YHR035W	c.467C>A	p.Pro156Gln	29	0	19	16	35	0.457143
I	601173	C	A	452.19	missense	moderate	AGOS_AAR144W	AGOS_AAR144W	AAS50510	Syntenic homolog of Saccharomyces cerevisiae YLR299W (ECM38)	c.973C>A	p.Leu325Ile	28	0	19	16	35	0.457143
III	747106	C	A	1038.19	missense	moderate	AGOS_ACR224C	AGOS_ACR224C	AAS51450	Syntenic homolog of Saccharomyces cerevisiaeYFL036W (RPO41)	c.1367G>T	p.Cys456Phe	54	0	38	32	70	0.457143
II	341839	G	GA	517.15	frameshift	high	AGOS_ABL030W	AGOS_ABL030W	AAS50741	Syntenic homolog of Saccharomyces cerevisiae YMR106C (YKU80)	c.167dupA	p.Asn56fs	32	0	25	21	46	0.456522
VI	583524	A	T	647.19	missense	moderate	MEF2	AGOS_AFR085W	AAS53456	Syntenic homolog of Saccharomyces cerevisiae YJL102W (MEF2)	c.1788A>T	p.Lys596Asn	52	0	25	21	46	0.456522
VI	1225449	A	T	596.19	missense	moderate	AGOS_AFR436C	AGOS_AFR436C	AAS53807	Syntenic homolog of Saccharomyces cerevisiae YJR076C (CDC11)	c.106T>A	p.Ser36Thr	51	0	25	21	46	0.456522
VII	115036	C	T	656.19	missense	moderate	AGOS_AGL315W	AGOS_AGL315W	AAS54176	Syntenic homolog of Saccharomyces cerevisiae YPR045C (THP3)	c.733C>T	p.Leu245Phe	36	0	25	21	46	0.456522
VII	927072	C	T	602.19	missense	moderate	AGOS_AGL053C	AGOS_AGL053C	AAS54437	Syntenic homolog of Saccharomyces cerevisiae YGR021W	c.241G>A	p.Ala81Thr	46	0	25	21	46	0.456522
I	118648	C	A	1060.19	missense	moderate	AGOS_AAL131C	AGOS_AAL131C	AAS50235	Syntenic homolog of Saccharomyces cerevisiae YGR170W (PSD2)	c.1727G>T	p.Arg576Met	60	0	37	31	68	0.455882
I	398209	C	A	615.19	missense	moderate	SPT6	AGOS_AAR031W	AAS50396	Syntenic homolog of Saccharomyces cerevisiae YGR116W (SPT6)	c.3148C>A	p.Leu1050Ile	45	0	24	20	44	0.454545
I	609848	G	A	755.19	missense	moderate	AGOS_AAR147W	AGOS_AAR147W	AAS50514	Syntenic homolog of Saccharomyces cerevisiae YOR191W (ULS1)	c.1010G>A	p.Arg337His	46	0	30	25	55	0.454545
III	168869	G	A	658.19	missense	moderate	AGOS_ACL097C	AGOS_ACL097C	AAS51131	Syntenic homolog of Saccharomyces cerevisiae YKL016C (ATP7)	c.197C>T	p.Thr66Ile	26	0	24	20	44	0.454545
III	727688	C	T	572.19	missense	moderate	SHM2	AGOS_ACR215C	AAS51441	Syntenic homolog of Saccharomyces cerevisiae YLR058C (SHM2)	c.593G>A	p.Arg198Gln	33	0	24	20	44	0.454545
IV	1437793	G	A	800.19	stop_gained	high	AGOS_ADR405C	AGOS_ADR405C	AAS52324	Syntenic homolog of Saccharomyces cerevisiae YAL051W (OAF1) and YOR363C (PIP2)	c.706C>T	p.Gln236*	43	0	30	25	55	0.454545
V	90554	G	T	611.19	missense	moderate	AGOS_AEL294C	AGOS_AEL294C	AAS52390	Non-syntenic homolog of Saccharomyces cerevisiae YER145C (FTR1)	c.545C>A	p.Pro182Gln	40	0	24	20	44	0.454545
V	1225542	T	A	644.19	missense	moderate	AGOS_AER320C	AGOS_AER320C	AAS53000	Syntenic homolog of Saccharomyces cerevisiae YDR446W (ECM11)	c.877A>T	p.Ile293Phe	36	0	24	20	44	0.454545
VI	426071	G	A	675.19	stop_gained	high	AGOS_AFL007C	AGOS_AFL007C	AAS53365	Syntenic homolog of Saccharomyces cerevisiae YGL003C (CDH1)	c.1015C>T	p.Gln339*	45	0	24	20	44	0.454545
VII	158292	G	A	830.19	stop_gained	high	AGOS_AGL294W	AGOS_AGL294W	AAS54197	Syntenic homolog of Saccharomyces cerevisiae YBL084C (CDC27)	c.1323G>A	p.Trp441*	62	0	30	25	55	0.454545
VII	1674504	C	A	813.19	missense	moderate	AGOS_AGR335C	AGOS_AGR335C	AAS54825	Syntenic homolog of Saccharomyces cerevisiae YGR267C (FOL2)	c.343G>T	p.Asp115Tyr	35	0	30	25	55	0.454545
III	590239	G	A	912.19	missense	moderate	PRP46	AGOS_ACR137W	AAS51363	Syntenic homolog of Saccharomyces cerevisiae YPL151C (PRP46)	c.163G>A	p.Val55Met	61	0	35	29	64	0.453125
II	36990	T	A	732.19	missense	moderate	AGOS_ABL199W	AGOS_ABL199W	AAS50572	Syntenic homolog of Saccharomyces cerevisiae YNL232W (CSL4)	c.436T>A	p.Leu146Met	44	0	29	24	53	0.45283
II	641943	G	A	467.19	missense	moderate	AGOS_ABR131W	AGOS_ABR131W	AAS50902	Syntenic homolog of Saccharomyces cerevisiae YNL121C (TOM70) and YHR117W (TOM71)	c.85G>A	p.Val29Met	45	0	23	19	42	0.452381
IV	348748	T	A	534.19	missense	moderate	AGOS_ADL199W	AGOS_ADL199W	AAS51721	Non-syntenic homolog of Saccharomyces cerevisiae YML005W (TRM12)	c.916T>A	p.Ser306Thr	33	0	23	19	42	0.452381
V	794683	T	C	631.19	missense	moderate	AGOS_AER085C	AGOS_AER085C	AAS52769	Syntenic homolog of Saccharomyces cerevisiae YKL182W (FAS1)	c.5837A>G	p.Lys1946Arg	27	0	23	19	42	0.452381
VI	146767	C	T	574.19	stop_gained	high	AGOS_AFL153W	AGOS_AFL153W	AAS53221	Syntenic homolog of Saccharomyces cerevisiae YPL243W (SRP68)	c.58C>T	p.Gln20*	37	0	23	19	42	0.452381
VI	386075	G	T	533.19	missense	moderate	RMD9	AGOS_AFL029W	AAS53343	Syntenic homolog of Saccharomyces cerevisiae YBR238C and YGL107C (RMD9)	c.1587G>T	p.Trp529Cys	39	0	23	19	42	0.452381
II	677597	T	A	374.19	missense	moderate	PSY4	AGOS_ABR147C	AAS50918	Syntenic homolog of Saccharomyces cerevisiae YBL046W (PSY4)	c.236A>T	p.Asp79Val	42	0	17	14	31	0.451613
II	744739	C	A	849.19	missense	moderate	AGOS_ABR180W	AGOS_ABR180W	AAS50952	Syntenic homolog of Saccharomyces cerevisiae YLR454W (FMP27)	c.2063C>A	p.Ala688Glu	85	0	34	28	62	0.451613
VII	1491139	A	C	416.19	missense	moderate	AGOS_AGR225WA	AGOS_AGR225WA	ADJ41743		c.182A>C	p.Gln61Pro	23	0	17	14	31	0.451613
II	540509	G	T	717.19	missense	moderate	CSE4	AGOS_ABR083C	AAS50853	Syntenic homolog of Saccharomyces cerevisiae YKL049C (CSE4)	c.29C>A	p.Ala10Asp	55	0	28	23	51	0.45098
IV	49171	G	A	652.19	missense	moderate	AGOS_ADL377W	AGOS_ADL377W	AAS51543	Syntenic homolog of Saccharomyces cerevisiae YBR125C (PTC4)	c.853G>A	p.Gly285Ser	76	0	28	23	51	0.45098
IV	1305684	G	A	735.19	missense	moderate	AGOS_ADR339C	AGOS_ADR339C	AAS52259	NOHBY440; No homolog in Saccharomyces cerevisiae;Syntenic homolog of Kluyveromyces lactis KLLA0E09570g	c.2363C>T	p.Thr788Ile	34	0	28	23	51	0.45098
II	273151	G	A	886.19	missense	moderate	AGOS_ABL068C	AGOS_ABL068C	AAS50703	Syntenic homolog of Saccharomyces cerevisiae YJR132W (NMD5)	c.1922C>T	p.Ala641Val	52	0	33	27	60	0.45
II	437018	A	T	551.19	missense	moderate	AGOS_ABR022C	AGOS_ABR022C	AAS50792	Syntenic homolog of Saccharomyces cerevisiae YMR080C (NAM7)	c.602T>A	p.Ile201Asn	41	0	22	18	40	0.45
IV	1384930	T	G	877.19	missense	moderate	AGOS_ADR378W	AGOS_ADR378W	AAS52298	Syntenic homolog of Saccharomyces cerevisiae YOR349W (CIN1)	c.2066T>G	p.Met689Arg	65	0	33	27	60	0.45
VII	224674	T	A	566.19	missense	moderate	AGOS_AGL259C	AGOS_AGL259C	AAS54232	Syntenic homolog of Saccharomyces cerevisiae YPL050C (MNN9)	c.200A>T	p.Lys67Met	31	0	22	18	40	0.45
II	83439	A	G	634.19	missense	moderate	BRE4	AGOS_ABL171W	AAS50600	Syntenic homolog of Saccharomyces cerevisiae YDL231C (BRE4)	c.2768A>G	p.Asp923Gly	63	0	27	22	49	0.44898
V	1273327	A	G	748.19	missense	moderate	AGOS_AER347W	AGOS_AER347W	AAS53027	Syntenic homolog of Saccharomyces cerevisiae YMR215W (GAS3)	c.914A>G	p.His305Arg	41	0	27	22	49	0.44898
VI	899775	G	A	668.19	missense	moderate	AGOS_AFR255W	AGOS_AFR255W	AAS53626	Syntenic homolog of Saccharomyces cerevisiae YGL236C (MTO1)	c.1423G>A	p.Gly475Ser	32	0	27	22	49	0.44898
VI	1568730	A	G	626.19	missense	moderate	AGOS_AFR623W	AGOS_AFR623W	AAS53994	Syntenic homolog of Saccharomyces cerevisiae YCR033W (SNT1)	c.422A>G	p.His141Arg	43	0	27	22	49	0.44898
VII	1512792	C	A	606.19	missense	moderate	AGOS_AGR237C	AGOS_AGR237C	AAS54727	Syntenic homolog of Saccharomyces cerevisiae YFR030W (MET10)	c.867G>T	p.Glu289Asp	48	0	27	22	49	0.44898
IV	544543	G	A	855.19	stop_gained	high	AGOS_ADL080W	AGOS_ADL080W	AAS51840	Syntenic homolog of Saccharomyces cerevisiae YIL047C (SYG1)	c.2001G>A	p.Trp667*	42	0	32	26	58	0.448276
VI	83637	G	T	815.19	stop_gained	high	AGOS_AFL191W	AGOS_AFL191W	AAS53183	Syntenic homolog of Saccharomyces cerevisiae YMR162C (DNF3)	c.3019G>T	p.Gly1007*	71	0	37	30	67	0.447761
VI	1269377	G	A	914.19	missense	moderate	AGOS_AFR460C	AGOS_AFR460C	AAS53831	Syntenic homolog of Saccharomyces cerevisiae YDR464W (SPP41)	c.3559C>T	p.Leu1187Phe	64	0	37	30	67	0.447761
I	444741	G	A	566.19	missense	moderate	AGOS_AAR057W	AGOS_AAR057W	AAS50422	Syntenic homolog of Saccharomyces cerevisiae YCR057C (PWP2)	c.1945G>A	p.Ala649Thr	58	0	21	17	38	0.447368
III	489305	G	T	473.19	missense	moderate	AGOS_ACR071W	AGOS_ACR071W	AAS51297	Syntenic homolog of Saccharomyces cerevisiae YHR026W (VMA16)	c.387G>T	p.Glu129Asp	42	0	21	17	38	0.447368
III	648032	C	T	529.19	missense	moderate	AGOS_ACR166W	AGOS_ACR166W	AAS51392	Syntenic homolog of Saccharomyces cerevisiae YKL021C (MAK11)	c.95C>T	p.Thr32Ile	53	0	21	17	38	0.447368
IV	216178	AC	A	431.15	frameshift	high	GEP3	AGOS_ADL278C	AAS51642	Syntenic homolog of Saccharomyces cerevisiae YOR205C (GEP3)	c.99delG	p.Tyr34fs	46	0	21	17	38	0.447368
IV	1458400	G	T	559.19	missense	moderate	AGOS_ADR417W	AGOS_ADR417W	AAS52336	Syntenic homolog of Saccharomyces cerevisiae YOR374W (ALD4)	c.561G>T	p.Trp187Cys	29	0	21	17	38	0.447368
V	328057	C	T	542.19	missense	moderate	AGOS_AEL162W	AGOS_AEL162W	AAS52523	Syntenic homolog of Saccharomyces cerevisiae YJL063C (MRPL8)	c.475C>T	p.Pro159Ser	39	0	21	17	38	0.447368
V	1436486	G	A	466.19	missense	moderate	END3	AGOS_AER416C	AAS53095	Syntenic homolog of Saccharomyces cerevisiae YNL084C (END3)	c.4C>T	p.Pro2Ser	25	0	21	17	38	0.447368
VI	210750	C	A	472.19	missense	moderate	AGOS_AFL121W	AGOS_AFL121W	AAS53253	Non-syntenic homolog of Saccharomyces cerevisiae YBL022C (PIM1)	c.382C>A	p.Leu128Met	43	0	21	17	38	0.447368
VI	321918	C	T	575.19	missense	moderate	NBP35	AGOS_AFL060W	AAS53312	Syntenic homolog of Saccharomyces cerevisiae YGL091C (NBP35)	c.656C>T	p.Ala219Val	34	0	21	17	38	0.447368
III	519206	A	T	571.19	missense	moderate	AGOS_ACR089C	AGOS_ACR089C	AAS51315	Syntenic homolog of Saccharomyces cerevisiae YDR268W (MSW1)	c.120T>A	p.Asp40Glu	47	0	26	21	47	0.446809
IV	952917	G	A	707.19	missense	moderate	AGOS_ADR140C	AGOS_ADR140C	AAS52060	Syntenic homolog of Saccharomyces cerevisiae YKL078W (DRH2)	c.1919C>T	p.Ser640Phe	26	0	26	21	47	0.446809
VII	1430376	T	C	666.19	missense	moderate	AGOS_AGR190C	AGOS_AGR190C	AAS54680	Syntenic homolog of Saccharomyces cerevisiae YDR228C (PCF11)	c.1174A>G	p.Lys392Glu	68	0	26	21	47	0.446809
VII	1268400	C	A	779.19	missense	moderate	AGOS_AGR113W	AGOS_AGR113W	AAS54603	Syntenic homolog of Saccharomyces cerevisiae YER172C (BRR2)	c.862C>A	p.Leu288Met	46	0	31	25	56	0.446429
VII	1142851	G	T	826.19	stop_gained	high	AGOS_AGR058W	AGOS_AGR058W	AAS54547	Syntenic homolog of Saccharomyces cerevisiae YLR096W (KIN2) and YDR122W (KIN1)	c.2077G>T	p.Glu693*	33	0	36	29	65	0.446154
I	590331	C	T	810.19	missense	moderate	AGOS_AAR138C	AGOS_AAR138C	AAS50504	Syntenic homolog of Saccharomyces cerevisiae YOR057W (SGT1)	c.179G>A	p.Ser60Asn	36	0	30	24	54	0.444444
III	895680	A	G	701.19	missense	moderate	LTE1	AGOS_ACR292W	AAS51518	Syntenic homolog of Saccharomyces cerevisiae YAL024C (LTE1)	c.4160A>G	p.Tyr1387Cys	92	0	30	24	54	0.444444
IV	304486	T	C	773.19	missense	moderate	AGOS_ADL228C	AGOS_ADL228C	AAS51692	Syntenic homolog of Saccharomyces cerevisiae YNL041C (COG6)	c.1223A>G	p.His408Arg	72	0	35	28	63	0.444444
IV	524370	C	A	647.19	missense	moderate	AGOS_ADL090W	AGOS_ADL090W	AAS51830	Syntenic homolog of Saccharomyces cerevisiae YIL030C (SSM4)	c.661C>A	p.Leu221Met	44	0	25	20	45	0.444444
IV	853488	A	G	669.19	missense	moderate	AGOS_ADR081C	AGOS_ADR081C	AAS52001	Syntenic homolog of Saccharomyces cerevisiae YLR215C (CDC123)	c.586T>C	p.Phe196Leu	36	0	25	20	45	0.444444
IV	1070382	A	C	652.19	missense	moderate	AGOS_ADR209W	AGOS_ADR209W	AAS52129	Syntenic homolog of Saccharomyces cerevisiaeYOR066W (MSA1) and YKR077W (MSA2)	c.1271A>C	p.His424Pro	39	0	25	20	45	0.444444
IV	1436329	G	T	757.19	missense	moderate	AGOS_ADR405C	AGOS_ADR405C	AAS52324	Syntenic homolog of Saccharomyces cerevisiae YAL051W (OAF1) and YOR363C (PIP2)	c.2170C>A	p.Leu724Ile	41	0	35	28	63	0.444444
V	677818	G	A	883.19	missense	moderate	AGOS_AER025C	AGOS_AER025C	AAS52709	Syntenic homolog of Saccharomyces cerevisiae YOL081W (IRA2) and YBR140C (IRA1)	c.5537C>T	p.Thr1846Ile	39	0	40	32	72	0.444444
VI	566815	A	C	758.19	missense	moderate	AGOS_AFR076W	AGOS_AFR076W	AAS53447	Syntenic homolog of Saccharomyces cerevisiae YJL106W (IME2)	c.1142A>C	p.Tyr381Ser	40	0	30	24	54	0.444444
VI	1452349	T	A	487.19	missense	moderate	AGOS_AFR565C	AGOS_AFR565C	AAS53936	NOHBY653; No homolog in Saccharomyces cerevisiae;Syntenic homolog of Kluyveromyces lactis KLLA0B08261g	c.679A>T	p.Asn227Tyr	47	0	20	16	36	0.444444
V	652558	G	T	677.19	missense	moderate	AGOS_AER011C	AGOS_AER011C	AAS52695	Syntenic homolog of Saccharomyces cerevisiae YDR006C (SOK1)	c.2607C>A	p.Phe869Leu	60	0	29	23	52	0.442308
VI	1486856	A	G	760.19	missense	moderate	AGOS_AFR582W	AGOS_AFR582W	AAS53953	Syntenic homolog of Saccharomyces cerevisiae YLR368W (MDM30)	c.143A>G	p.Glu48Gly	58	1	29	23	52	0.442308
VII	1665459	G	A	658.19	missense	moderate	AGOS_AGR330W	AGOS_AGR330W	AAS54820	Syntenic homolog of Saccharomyces cerevisiae YMR289W (ABZ2)	c.208G>A	p.Val70Met	34	0	29	23	52	0.442308
II	760918	G	A	571.19	missense	moderate	AGOS_ABR186W	AGOS_ABR186W	AAS50958	Syntenic homolog of Saccharomyces cerevisiae YBR176W (ECM31)	c.715G>A	p.Gly239Arg	40	0	24	19	43	0.44186
III	658505	G	T	625.19	missense	moderate	AGOS_ACR173W	AGOS_ACR173W	AAS51399	Syntenic homolog of Saccharomyces cerevisiae YJR088C (EMC2)	c.783G>T	p.Lys261Asn	40	0	24	19	43	0.44186
IV	1358491	G	A	566.19	missense	moderate	AGOS_ADR366W	AGOS_ADR366W	AAS52286	Syntenic homolog of Saccharomyces cerevisiae YOR338W and YAL034C (FUN19)	c.139G>A	p.Gly47Arg	43	0	24	19	43	0.44186
IV	1423888	G	A	643.19	missense	moderate	AGOS_ADR400W	AGOS_ADR400W	AAS52319	Syntenic homolog of Saccharomyces cerevisiae YAL047C (SPC72)	c.278G>A	p.Ser93Asn	37	0	24	19	43	0.44186
V	851010	G	T	465.19	missense	moderate	AGOS_AER114W	AGOS_AER114W	AAS52798	Syntenic homolog of Saccharomyces cerevisiae YLR429W (CRN1)	c.1043G>T	p.Arg348Leu	32	0	19	15	34	0.441176
III	734552	C	T	723.19	missense	moderate	AGOS_ACR218W	AGOS_ACR218W	AAS51444	Syntenic homolog of Saccharomyces cerevisiae YFL033C (RIM15)	c.3121C>T	p.His1041Tyr	45	0	33	26	59	0.440678
III	896938	C	T	695.19	missense	moderate	AGOS_ACR293C	AGOS_ACR293C	AAS51519	Non-syntenic homolog of Saccharomyces cerevisiae YLL057C (JLP1)	c.466G>A	p.Ala156Thr	44	0	28	22	50	0.44
V	126935	G	A	636.19	missense	moderate	AGOS_AEL273C	AGOS_AEL273C	AAS52411	Syntenic homolog of Saccharomyces cerevisiae YLR459W (GAB1)	c.943C>T	p.Arg315Cys	43	0	28	22	50	0.44
VI	268190	C	A	622.19	missense	moderate	AGOS_AFL095W	AGOS_AFL095W	AAS53279	Non-syntenic homolog of Saccharomyces cerevisiae YHR211W (FLO5)	c.5885C>A	p.Thr1962Asn	54	0	28	22	50	0.44
VII	1013405	A	C	687.19	missense	moderate	AGOS_AGL014C	AGOS_AGL014C	AAS54476	Syntenic homolog of Saccharomyces cerevisiae YPL012W (RRP12)	c.2007T>G	p.Ile669Met	47	0	28	22	50	0.44
VII	1567422	C	T	575.19	missense	moderate	AGOS_AGR273C	AGOS_AGR273C	AAS54763	Syntenic homolog of Saccharomyces cerevisiae YLR272C (YCS4)	c.2042G>A	p.Gly681Glu	51	0	28	22	50	0.44
IV	336551	T	G	605.19	missense	moderate	UTP25	AGOS_ADL209C	AAS51711	Syntenic homolog of Saccharomyces cerevisiae YIL091C (UTP25)	c.823A>C	p.Lys275Gln	51	0	23	18	41	0.439024
IV	666382	G	T	520.19	missense	moderate	SPA2	AGOS_ADL022C	AAS51899	Syntenic homolog of Saccharomyces cerevisiae YLL021W (SPA2) and YLR313C (SPH1)	c.4598C>A	p.Thr1533Asn	51	0	23	18	41	0.439024
V	425123	C	A	483.19	missense	moderate	AGOS_AEL107W	AGOS_AEL107W	AAS52578	Syntenic homolog of Saccharomyces cerevisiae YJL154C (VPS35)	c.2012C>A	p.Thr671Asn	44	0	23	18	41	0.439024
VI	676006	C	A	710.19	missense	moderate	AGOS_AFR132C	AGOS_AFR132C	AAS53503	Syntenic homolog of Saccharomyces cerevisiae YHR185C (PFS1)	c.495G>T	p.Lys165Asn	41	0	32	25	57	0.438596
II	807324	G	T	676.19	missense	moderate	AGOS_ABR214C	AGOS_ABR214C	AAS50987	Syntenic homolog of Saccharomyces cerevisiae YER093C (TSC11)	c.2994C>A	p.Ser998Arg	60	0	27	21	48	0.4375
II	861774	G	A	645.19	missense	moderate	AGOS_ABR249W	AGOS_ABR249W	AAS51022	Non-syntenic homolog of Saccharomyces cerevisiae YIR035C and YIR036C (IRC24) (IRC24) (IRC24) (IRC24) (IRC24)	c.283G>A	p.Ala95Thr	41	0	27	21	48	0.4375
IV	315861	C	T	623.19	missense	moderate	FYV10	AGOS_ADL222W	AAS51698	Syntenic homolog of Saccharomyces cerevisiae YIL097W (FYV10)	c.1133C>T	p.Ala378Val	52	0	27	21	48	0.4375
IV	637463	G	T	566.19	missense	moderate	AGOS_ADL033W	AGOS_ADL033W	AAS51888	Syntenic homolog of Saccharomyces cerevisiae YLR305C (STT4)	c.735G>T	p.Leu245Phe	50	0	27	21	48	0.4375
IV	677517	A	T	600.19	missense	moderate	AGOS_ADL019W	AGOS_ADL019W	AAS51902	Syntenic homolog of Saccharomyces cerevisiae YPL260W	c.1265A>T	p.Asn422Ile	37	0	27	21	48	0.4375
IV	724164	T	A	837.19	missense	moderate	MPH1	AGOS_ADR011C	AAS51931	Syntenic homolog of Saccharomyces cerevisiae YIR002C (MPH1)	c.1205A>T	p.Asn402Ile	54	0	36	28	64	0.4375
V	190039	T	G	684.19	missense	moderate	AGOS_AEL237W	AGOS_AEL237W	AAS52448	Syntenic homolog of Saccharomyces cerevisiae YBR201W (DER1)	c.490T>G	p.Phe164Val	40	0	27	21	48	0.4375
VII	256625	G	A	416.19	missense	moderate	AGOS_AGL238W	AGOS_AGL238W	AAS54253	Syntenic homolog of Saccharomyces cerevisiae YCR090C	c.377G>A	p.Cys126Tyr	48	0	18	14	32	0.4375
VII	298327	G	T	418.19	missense	moderate	AGOS_AGL212W	AGOS_AGL212W	AAS54279	Syntenic homolog of Saccharomyces cerevisiae YBR073W (RDH54)	c.255G>T	p.Trp85Cys	35	0	18	14	32	0.4375
VII	430379	G	A	703.19	missense	moderate	AGOS_AGL146W	AGOS_AGL146W	AAS54345	NOHBY709; No homolog in Saccharomyces cerevisiae;Syntenic homolog of Kluyveromyces lactis KLLA0D17380g	c.1247G>A	p.Gly416Asp	41	0	27	21	48	0.4375
I	177825	G	T	533.19	missense	moderate	AGOS_AAL093C	AGOS_AAL093C	AAS50273	Syntenic homolog of Saccharomyces cerevisiae YPL164C (MLH3)	c.1516C>A	p.Leu506Met	44	0	22	17	39	0.435897
I	423050	A	G	541.19	missense	moderate	ATG15	AGOS_AAR046C	AAS50411	Syntenic homolog of Saccharomyces cerevisiae YCR068W (ATG15)	c.1228T>C	p.Trp410Arg	38	0	22	17	39	0.435897
IV	252469	C	T	461.19	missense	moderate	TRM6	AGOS_ADL255C	AAS51665	Syntenic homolog of Saccharomyces cerevisiae YNL062C (GCD10)	c.1325G>A	p.Cys442Tyr	27	0	22	17	39	0.435897
IV	464226	C	T	495.19	missense	moderate	AGOS_ADL129W	AGOS_ADL129W	AAS51791	Syntenic homolog of Saccharomyces cerevisiae YGR220C (MRPL9)	c.668C>T	p.Thr223Ile	35	0	22	17	39	0.435897
IV	939486	G	A	495.19	missense	moderate	AGOS_ADR130W	AGOS_ADR130W	AAS52050	Syntenic homolog of Saccharomyces cerevisiae YKL074C (MUD2)	c.1662G>A	p.Met554Ile	44	0	22	17	39	0.435897
V	864109	C	T	506.19	missense	moderate	AGOS_AER118C	AGOS_AER118C	AAS52802	Syntenic homolog of Saccharomyces cerevisiae YLR433C (CNA1) and YML057W (CMP2)	c.392G>A	p.Arg131His	45	0	22	17	39	0.435897
III	94029	G	GC	458.15	frameshift	high	AGOS_ACL145W	AGOS_ACL145W	AAS51083	Syntenic homolog of Saccharomyces cerevisiae YLR199C (PBA1)	c.182dupC	p.Glu62fs	32	0	26	20	46	0.434783
III	424415	G	A	664.19	missense	moderate	FYV8	AGOS_ACR036C	AAS51263	Syntenic homolog of Saccharomyces cerevisiae YGR196C (FYV8)	c.881C>T	p.Ala294Val	31	0	26	20	46	0.434783
IV	640132	C	A	661.19	missense	moderate	AGOS_ADL033W	AGOS_ADL033W	AAS51888	Syntenic homolog of Saccharomyces cerevisiae YLR305C (STT4)	c.3404C>A	p.Ser1135Tyr	67	0	26	20	46	0.434783
VI	1454648	C	T	649.19	missense	moderate	AGOS_AFR566C	AGOS_AFR566C	AAS53937	Syntenic homolog of Saccharomyces cerevisiae YMR229C (RRP5)	c.3784G>A	p.Gly1262Ser	47	0	26	20	46	0.434783
I	41668	T	C	656.19	missense	moderate	AGOS_AAL171W	AGOS_AAL171W	AAS50195	Syntenic homolog of Saccharomyces cerevisiae YJL080C (SCP160)	c.1058T>C	p.Val353Ala	59	0	30	23	53	0.433962
VI	49746	GA	G	623.15	frameshift	high	AGOS_AFL206C	AGOS_AFL206C	AAS53168	Syntenic homolog of Saccharomyces cerevisiae YDR341C and YHR091C (MSR1)	c.262delT	p.Ser88fs	34	0	30	23	53	0.433962
IV	769421	C	T	762.19	missense	moderate	MRD1	AGOS_ADR035C	AAS51955	Syntenic homolog of Saccharomyces cerevisiae YPR112C (MRD1)	c.1910G>A	p.Gly637Glu	35	0	34	26	60	0.433333
VII	1108457	G	A	819.19	missense	moderate	AGOS_AGR043W	AGOS_AGR043W	AAS54532	Syntenic homolog of Saccharomyces cerevisiae YDR150W (NUM1)	c.4189G>A	p.Asp1397Asn	69	0	34	26	60	0.433333
I	28875	C	A	454.19	missense	moderate	AGOS_AAL177W	AGOS_AAL177W	AAS50189	Syntenic homolog of Saccharomyces cerevisiae YJL080C (SCP160)	c.1102C>A	p.Leu368Met	54	0	21	16	37	0.432432
IV	624392	A	T	492.19	missense	moderate	AGOS_ADL038W	AGOS_ADL038W	AAS51882	Syntenic homolog of Saccharomyces cerevisiae YLR310C (CDC25), YLL016W (SDC25) and YLL017W	c.674A>T	p.Glu225Val	42	0	21	16	37	0.432432
IV	1379953	G	T	491.19	missense	moderate	AGOS_ADR375W	AGOS_ADR375W	AAS52295	NOHBY445; No homolog in Saccharomyces cerevisiae;Syntenic homolog of Kluyveromyces lactis KLLA0F02299g	c.1330G>T	p.Gly444Cys	48	0	21	16	37	0.432432
II	259309	C	T	578.19	missense	moderate	AGOS_ABL077W	AGOS_ABL077W	AAS50694	Syntenic homolog of Saccharomyces cerevisiae YJR137C (MET5)	c.3002C>T	p.Ala1001Val	31	0	25	19	44	0.431818
V	508486	C	A	581.19	missense	moderate	AGOS_AEL066C	AGOS_AEL066C	AAS52619	Syntenic homolog of Saccharomyces cerevisiae YEL023C	c.2019G>T	p.Trp673Cys	51	0	25	19	44	0.431818
VI	128959	C	T	627.19	stop_gained	high	AGOS_AFL162C	AGOS_AFL162C	AAS53212	Syntenic homolog of Saccharomyces cerevisiae YMR193W (MRPL24)	c.326G>A	p.Trp109*	44	0	25	19	44	0.431818
VI	492736	A	C	613.19	missense	moderate	IBD2	AGOS_AFR030C	AAS53401	Syntenic homolog of Saccharomyces cerevisiae YNL164C (IBD2)	c.515T>G	p.Val172Gly	45	0	25	19	44	0.431818
VII	314529	C	A	616.19	missense	moderate	AGOS_AGL206C	AGOS_AGL206C	AAS54285	NOHBY711; No homolog in Saccharomyces cerevisiae;Non-syntenic homolog of Kluyveromyces lactis KLLA0D12650g	c.1789G>T	p.Asp597Tyr	39	0	25	19	44	0.431818
VII	1075192	C	A	605.19	missense	moderate	AGOS_AGR023C	AGOS_AGR023C	AAS54512	Syntenic homolog of Saccharomyces cerevisiae YBR058C (UBP14)	c.1265G>T	p.Arg422Ile	33	0	25	19	44	0.431818
II	269595	C	A	593.19	missense	moderate	AGOS_ABL070C	AGOS_ABL070C	AAS50701	Syntenic homolog of Saccharomyces cerevisiae YJR133W (XPT1)	c.232G>T	p.Asp78Tyr	48	0	29	22	51	0.431373
V	1286492	G	T	670.19	missense	moderate	AGOS_AER353W	AGOS_AER353W	AAS53033	Syntenic homolog of Saccharomyces cerevisiae YMR219W (ESC1)	c.1593G>T	p.Glu531Asp	63	0	29	22	51	0.431373
VI	834860	G	T	678.19	stop_gained	high	RAD5	AGOS_AFR220W	AAS53591	Syntenic homolog of Saccharomyces cerevisiae YLR032W (RAD5)	c.3166G>T	p.Glu1056*	58	0	29	22	51	0.431373
I	23391	C	T	791.19	missense	moderate	AGOS_AAL181C	AGOS_AAL181C	AAS50185	Syntenic homolog of Saccharomyces cerevisiae YJL076W (NET1) and YKR010C (TOF2)	c.331G>A	p.Ala111Thr	42	0	33	25	58	0.431034
I	96955	C	T	711.19	missense	moderate	AGOS_AAL146W	AGOS_AAL146W	AAS50220	Syntenic homolog of Saccharomyces cerevisiae YGR184C (UBR1)	c.4447C>T	p.Leu1483Phe	45	0	33	25	58	0.431034
V	1264392	C	A	826.19	missense	moderate	RIM20	AGOS_AER342C	AAS53022	Syntenic homolog of Saccharomyces cerevisiae YOR275C (RIM20)	c.1340G>T	p.Arg447Leu	60	0	37	28	65	0.430769
I	142487	A	G	530.19	missense	moderate	RPN8	AGOS_AAL116W	AAS50250	Syntenic homolog of Saccharomyces cerevisiae YOR261C (RPN8)	c.874A>G	p.Ile292Val	35	0	24	18	42	0.428571
II	488519	G	A	556.19	stop_gained	high	AGOS_ABR051C	AGOS_ABR051C	AAS50821	Syntenic homolog of Saccharomyces cerevisiae YMR013C (SEC59)	c.385C>T	p.Gln129*	43	0	24	18	42	0.428571
II	727450	A	C	602.19	missense	moderate	AGOS_ABR173C	AGOS_ABR173C	AAS50945	Syntenic homolog of Saccharomyces cerevisiae YJR124C	c.1124T>G	p.Ile375Ser	63	0	24	18	42	0.428571
II	842665	A	G	489.19	missense	moderate	AGOS_ABR235W	AGOS_ABR235W	AAS51008	Syntenic homolog of Saccharomyces cerevisiae YLR075W (RPL10)	c.359A>G	p.Lys120Arg	42	0	20	15	35	0.428571
III	36664	TC	T	599.15	frameshift	high	AGOS_ACL184C	AGOS_ACL184C	AAS51044	Syntenic homolog of Saccharomyces cerevisiae YLR344W (RPL26A) and YGR034W (RPL26B)	c.157delG	p.Asp53fs	43	0	28	21	49	0.428571
III	149346	G	T	678.19	missense	moderate	AGOS_ACL111W	AGOS_ACL111W	AAS51117	Syntenic homolog of Saccharomyces cerevisiae YKL159C (RCN1)	c.235G>T	p.Asp79Tyr	33	0	28	21	49	0.428571
III	188541	A	C	683.19	missense	moderate	AGOS_ACL088C	AGOS_ACL088C	AAS51140	Syntenic homolog of Saccharomyces cerevisiae YJR052W (RAD7)	c.1540T>G	p.Cys514Gly	47	0	28	21	49	0.428571
IV	92764	G	A	607.19	missense	moderate	AGOS_ADL349W	AGOS_ADL349W	AAS51570	Syntenic homolog of Saccharomyces cerevisiae YML097C (VPS9)	c.487G>A	p.Glu163Lys	39	0	28	21	49	0.428571
IV	115857	G	A	593.19	missense	moderate	AGOS_ADL336C	AGOS_ADL336C	AAS51584	Syntenic homolog of Saccharomyces cerevisiae YBR108W (AIM3)	c.1196C>T	p.Thr399Ile	48	0	24	18	42	0.428571
IV	287997	T	C	503.19	missense	moderate	AGOS_ADL237C	AGOS_ADL237C	AAS51683	Syntenic homolog of Saccharomyces cerevisiae YIL107C (PFK26)	c.1796A>G	p.Asp599Gly	44	0	24	18	42	0.428571
IV	930798	C	A	520.19	missense	moderate	AGOS_ADR126C	AGOS_ADR126C	AAS52046	Syntenic homolog of Saccharomyces cerevisiae YKL072W (STB6) and YMR053C (STB2)	c.923G>T	p.Gly308Val	48	0	24	18	42	0.428571
IV	1014088	G	A	607.19	missense	moderate	PAC1	AGOS_ADR176W	AAS52096	Syntenic homolog of Saccharomyces cerevisiae YOR269W (PAC1)	c.1267G>A	p.Ala423Thr	51	0	28	21	49	0.428571
IV	1320612	C	A	726.19	missense	moderate	AGOS_ADR349W	AGOS_ADR349W	AAS52269	Syntenic homolog of Saccharomyces cerevisiae YAL025C (MAK16)	c.757C>A	p.Leu253Ile	36	0	32	24	56	0.428571
IV	1380497	A	T	581.19	missense	moderate	AGOS_ADR375W	AGOS_ADR375W	AAS52295	NOHBY445; No homolog in Saccharomyces cerevisiae;Syntenic homolog of Kluyveromyces lactis KLLA0F02299g	c.1874A>T	p.Asn625Ile	49	1	24	18	42	0.428571
IV	1446658	G	T	747.19	missense	moderate	RAD17	AGOS_ADR411W	AAS52330	Syntenic homolog of Saccharomyces cerevisiae YOR368W (RAD17)	c.358G>T	p.Asp120Tyr	45	0	32	24	56	0.428571
V	140912	C	T	473.19	missense	moderate	AGOS_AEL265W	AGOS_AEL265W	AAS52419	Syntenic homolog of Saccharomyces cerevisiae YPR173C (VPS4)	c.880C>T	p.Pro294Ser	36	0	20	15	35	0.428571
VI	896312	A	T	502.19	missense	moderate	AGOS_AFR254C	AGOS_AFR254C	AAS53625	Syntenic homolog of Saccharomyces cerevisiae YGL234W (ADE5,7)	c.1654T>A	p.Leu552Ile	26	0	20	15	35	0.428571
VI	930399	C	T	675.19	missense	moderate	AGOS_AFR275W	AGOS_AFR275W	AAS53646	Non-syntenic homolog of Saccharomyces cerevisiae YKL034W (TUL1)	c.454C>T	p.Leu152Phe	52	0	28	21	49	0.428571
VI	1303633	C	T	602.19	missense	moderate	CCM1	AGOS_AFR480C	AAS53851	Syntenic homolog of Saccharomyces cerevisiae YGR150C (CCM1)	c.2320G>A	p.Ala774Thr	30	0	28	21	49	0.428571
I	581169	G	T	753.19	stop_gained	high	AGOS_AAR133W	AGOS_AAR133W	AAS50499	Syntenic homolog of Saccharomyces cerevisiae YEL053C (MAK10)	c.1948G>T	p.Gly650*	39	0	31	23	54	0.425926
VI	1445870	T	C	683.19	missense	moderate	AGOS_AFR562C	AGOS_AFR562C	AAS53933	Syntenic homolog of Saccharomyces cerevisiae YOR290C (SNF2)	c.2408A>G	p.Glu803Gly	65	0	31	23	54	0.425926
I	451262	T	C	622.19	missense	moderate	AGOS_AAR061W	AGOS_AAR061W	AAS50426	Syntenic homolog of Saccharomyces cerevisiae YNR022C (MRPL50)	c.191T>C	p.Ile64Thr	34	0	27	20	47	0.425532
IV	444677	C	T	536.19	missense	moderate	AGOS_ADL142C	AGOS_ADL142C	AAS51778	Syntenic homolog of Saccharomyces cerevisiae YGR232W (NAS6)	c.79G>A	p.Gly27Arg	54	0	27	20	47	0.425532
III	397124	G	A	533.19	missense	moderate	AGOS_ACR022W	AGOS_ACR022W	AAS51249	Syntenic homolog of Saccharomyces cerevisiae YPL270W (MDL2)	c.1700G>A	p.Arg567His	42	0	23	17	40	0.425
VI	1027108	A	C	527.19	missense	moderate	AGOS_AFR326W	AGOS_AFR326W	AAS53697	Non-syntenic homolog of Saccharomyces cerevisiae YDR011W (SNQ2), YNR070W, YOR011W (AUS1) and YIL013C(PDR11)	c.52A>C	p.Asn18His	67	1	23	17	40	0.425
VI	1343969	C	T	528.19	missense	moderate	CWC24	AGOS_AFR499C	AAS53870	Syntenic homolog of Saccharomyces cerevisiae YLR323C (CWC24)	c.292G>A	p.Val98Met	38	0	23	17	40	0.425
VII	304767	T	G	527.19	missense	moderate	AGOS_AGL209W	AGOS_AGL209W	AAS54282	Syntenic homolog of Saccharomyces cerevisiae YBR074W	c.448T>G	p.Tyr150Asp	36	0	23	17	40	0.425
II	95388	A	T	878.19	missense	moderate	PSY2	AGOS_ABL162C	AAS50609	Syntenic homolog of Saccharomyces cerevisiae YNL201C (PSY2)	c.1243T>A	p.Leu415Met	64	0	38	28	66	0.424242
II	741731	T	A	427.19	missense	moderate	AGOS_ABR179C	AGOS_ABR179C	AAS50951	Syntenic homolog of Saccharomyces cerevisiae YPR163C (TIF3)	c.59A>T	p.Asp20Val	25	0	19	14	33	0.424242
III	583988	C	A	426.19	missense	moderate	AGOS_ACR133C	AGOS_ACR133C	AAS51359	Syntenic homolog of Saccharomyces cerevisiae YPL150W	c.36G>T	p.Lys12Asn	32	0	19	14	33	0.424242
IV	1420119	C	T	405.19	missense	moderate	AGOS_ADR397C	AGOS_ADR397C	AAS52316	Syntenic homolog of Saccharomyces cerevisiae YAL044W-A	c.194G>A	p.Arg65His	39	0	19	14	33	0.424242
V	1016576	G	A	434.19	missense	moderate	AGOS_AER204W	AGOS_AER204W	AAS52885	Syntenic homolog of Saccharomyces cerevisiae YGR072W (UPF3)	c.334G>A	p.Ala112Thr	44	0	19	14	33	0.424242
VI	233420	G	A	425.19	missense	moderate	AGOS_AFL111W	AGOS_AFL111W	AAS53263	Syntenic homolog of Saccharomyces cerevisiae YPL215W (CBP3)	c.607G>A	p.Ala203Thr	47	0	19	14	33	0.424242
VI	269582	C	A	433.19	missense	moderate	AGOS_AFL095W	AGOS_AFL095W	AAS53279	Non-syntenic homolog of Saccharomyces cerevisiae YHR211W (FLO5)	c.7277C>A	p.Ser2426Tyr	22	0	19	14	33	0.424242
VII	960759	C	A	467.19	missense	moderate	AGOS_AGL036C	AGOS_AGL036C	AAS54454	Syntenic homolog of Saccharomyces cerevisiae YLL026W (HSP104)	c.2376G>T	p.Glu792Asp	40	0	19	14	33	0.424242
III	817792	A	C	793.19	missense	moderate	DYN1	AGOS_ACR258W	AAS51484	Syntenic homolog of Saccharomyces cerevisiae YKR054C (DYN1)	c.8052A>C	p.Glu2684Asp	61	0	34	25	59	0.423729
V	226459	T	C	740.19	missense	moderate	AGOS_AEL217W	AGOS_AEL217W	AAS52468	Syntenic homolog of Saccharomyces cerevisiae YGR250C	c.2015T>C	p.Met672Thr	25	0	30	22	52	0.423077
VI	1012523	A	C	707.19	missense	moderate	AGOS_AFR316W	AGOS_AFR316W	AAS53687	Syntenic homolog of Saccharomyces cerevisiae YGR134W (CAF130)	c.2868A>C	p.Glu956Asp	54	0	30	22	52	0.423077
I	579509	G	T	520.19	missense	moderate	AGOS_AAR133W	AGOS_AAR133W	AAS50499	Syntenic homolog of Saccharomyces cerevisiae YEL053C (MAK10)	c.288G>T	p.Glu96Asp	42	0	26	19	45	0.422222
III	462228	G	A	625.19	missense	moderate	AGOS_ACR059W	AGOS_ACR059W	AAS51286	Syntenic homolog of Saccharomyces cerevisiae YJL042W (MHP1)	c.2479G>A	p.Val827Met	49	0	26	19	45	0.422222
IV	192558	C	T	568.19	missense	moderate	AGOS_ADL290W	AGOS_ADL290W	AAS51630	Syntenic homolog of Saccharomyces cerevisiae YGL147C (RPL9A)	c.563C>T	p.Ala188Val	30	0	26	19	45	0.422222
IV	650376	A	T	523.19	missense	moderate	AGOS_ADL029W	AGOS_ADL029W	AAS51892	Syntenic homolog of Saccharomyces cerevisiae YGL170C (SPO74)	c.1390A>T	p.Ile464Phe	51	0	26	19	45	0.422222
VI	12855	C	A	543.19	missense	moderate	AGOS_AFL229W	AGOS_AFL229W	AAS53145	Syntenic homolog of Saccharomyces cerevisiae YNL104C (LEU4) and YOR108W (LEU9)	c.1051C>A	p.Pro351Thr	35	0	26	19	45	0.422222
VI	254587	A	G	641.19	missense	moderate	AGOS_AFL099W	AGOS_AFL099W	AAS53275	Syntenic homolog of Saccharomyces cerevisiae YPL207W (TYW1)	c.448A>G	p.Ile150Val	51	0	26	19	45	0.422222
VI	1568477	G	A	536.19	missense	moderate	AGOS_AFR623W	AGOS_AFR623W	AAS53994	Syntenic homolog of Saccharomyces cerevisiae YCR033W (SNT1)	c.169G>A	p.Ala57Thr	49	0	26	19	45	0.422222
VII	371736	C	A	561.19	missense	moderate	RKM5	AGOS_AGL174W	AAS54317	Syntenic homolog of Saccharomyces cerevisiae YLR137W (RKM5)	c.949C>A	p.Leu317Ile	30	0	26	19	45	0.422222
VII	394750	G	A	560.19	missense	moderate	AGOS_AGL162C	AGOS_AGL162C	AAS54329	Syntenic homolog of Saccharomyces cerevisiae YDR164C (SEC1)	c.1972C>T	p.Pro658Ser	40	0	26	19	45	0.422222
II	172098	T	C	479.19	missense	moderate	AGOS_ABL121C	AGOS_ABL121C	AAS50650	Syntenic homolog of Saccharomyces cerevisiae YMR280C (CAT8)	c.2575A>G	p.Asn859Asp	28	0	22	16	38	0.421053
III	713509	C	T	701.19	missense	moderate	AGOS_ACR209W	AGOS_ACR209W	AAS51435	NOHBY332; No homolog in Saccharomyces cerevisiae; Syntenic homolog of Kluyveromyces lactis KLLA0E02618g	c.1811C>T	p.Pro604Leu	40	0	33	24	57	0.421053
IV	902019	G	A	467.19	missense	moderate	TRM10	AGOS_ADR110C	AAS52030	Syntenic homolog of Saccharomyces cerevisiae YOL093W (TRM10)	c.254C>T	p.Thr85Met	46	0	22	16	38	0.421053
VI	487463	G	A	506.19	missense	moderate	AGOS_AFR025C	AGOS_AFR025C	AAS53396	Syntenic homolog of Saccharomyces cerevisiae YNL167C (SKO1)	c.599C>T	p.Ser200Leu	30	0	22	16	38	0.421053
VI	1250865	G	A	705.19	missense	moderate	AGOS_AFR451C	AGOS_AFR451C	AAS53822	Syntenic homolog of Saccharomyces cerevisiae YMR283C (RIT1)	c.668C>T	p.Pro223Leu	32	0	29	21	50	0.42
V	287452	T	C	1045.19	missense	moderate	AGOS_AEL186W	AGOS_AEL186W	AAS52499	Syntenic homolog of Saccharomyces cerevisiae YBR275C (RIF1)	c.2417T>C	p.Phe806Ser	70	0	47	34	81	0.419753
V	184624	CG	C	281.15	frameshift	high	AGOS_AEL241W	AGOS_AEL241W	AAS52444	Syntenic homolog of Saccharomyces cerevisiae YBR200W (BEM1)	c.576delG	p.Pro193fs	39	0	18	13	31	0.419355
VI	546892	G	A	416.19	stop_gained	high	AGOS_AFR068C	AGOS_AFR068C	AAS53439	Syntenic homolog of Saccharomyces cerevisiae YKR035W-A (DID2)	c.421C>T	p.Gln141*	37	0	18	13	31	0.419355
III	483135	A	T	877.19	missense	moderate	AGOS_ACR068W	AGOS_ACR068W	AAS51294	Syntenic homolog of Saccharomyces cerevisiae YHR023W (MYO1)	c.2996A>T	p.Asn999Ile	76	0	43	31	74	0.418919
II	325256	C	T	487.19	missense	moderate	AGOS_ABL038W	AGOS_ABL038W	AAS50733	Syntenic homolog of Saccharomyces cerevisiae YKL106W (AAT1)	c.683C>T	p.Thr228Met	39	0	25	18	43	0.418605
III	160186	T	G	565.19	missense	moderate	AGOS_ACL104C	AGOS_ACL104C	AAS51124	Syntenic homolog of Saccharomyces cerevisiae YHR102W (KIC1)	c.8A>C	p.Asn3Thr	43	0	25	18	43	0.418605
IV	94473	G	A	552.19	missense	moderate	ERO1	AGOS_ADL348W	AAS51571	Syntenic homolog of Saccharomyces cerevisiae YML130C (ERO1)	c.769G>A	p.Gly257Arg	39	0	25	18	43	0.418605
V	1007286	G	A	501.19	missense	moderate	AGOS_AER196W	AGOS_AER196W	AAS52877	Syntenic homolog of Saccharomyces cerevisiae YOL070C (NBA1)	c.416G>A	p.Gly139Glu	38	0	25	18	43	0.418605
IV	1338889	T	G	641.19	missense	moderate	AGOS_ADR357C	AGOS_ADR357C	AAS52277	Syntenic homolog of Saccharomyces cerevisiae YOR330C (MIP1)	c.1997A>C	p.Lys666Thr	43	0	32	23	55	0.418182
VII	1053937	C	T	699.19	missense	moderate	AGOS_AGR010C	AGOS_AGR010C	AAS54499	Syntenic homolog of Saccharomyces cerevisiae YGL044C (RNA15)	c.620G>A	p.Gly207Asp	41	0	32	23	55	0.418182
V	465491	A	G	863.19	missense	moderate	DBP10	AGOS_AEL086W	AAS52599	Syntenic homolog of Saccharomyces cerevisiae YDL031W (DBP10)	c.1766A>G	p.Lys589Arg	61	0	39	28	67	0.41791
I	59047	G	T	627.19	missense	moderate	AGOS_AAL162C	AGOS_AAL162C	AAS50204	Syntenic homolog of Saccharomyces cerevisiae YJL005W (CYR1)	c.5143C>A	p.Leu1715Met	40	0	28	20	48	0.416667
I	74824	TC	T	602.15	frameshift	high	AGOS_AAL154C	AGOS_AAL154C	AAS50212	Syntenic homolog of Saccharomyces cerevisiae YLR022C (SDO1)	c.183delG	p.Lys62fs	47	0	28	20	48	0.416667
V	53228	G	A	590.19	missense	moderate	MDV1	AGOS_AEL314W	AAS52370	Syntenic homolog of Saccharomyces cerevisiae YJL112W (MDV1) and YKR036C (CAF4)	c.250G>A	p.Ala84Thr	27	0	28	20	48	0.416667
VI	619008	C	T	597.19	missense	moderate	AGOS_AFR101C	AGOS_AFR101C	AAS53472	Syntenic homolog of Saccharomyces cerevisiae YJL084C (ALY2) and YKR021W (ALY1)	c.2194G>A	p.Ala732Thr	39	0	28	20	48	0.416667
VI	865188	G	A	789.19	missense	moderate	AGOS_AFR234W	AGOS_AFR234W	AAS53605	Syntenic homolog of Saccharomyces cerevisiae YGL224C (SDT1) and YER037W (PHM8)	c.721G>A	p.Gly241Ser	41	0	35	25	60	0.416667
VII	161020	C	A	593.19	missense	moderate	AGOS_AGL293C	AGOS_AGL293C	AAS54198	Syntenic homolog of Saccharomyces cerevisiae YER114C (BOI2) and YBL085W (BOI1)	c.1096G>T	p.Asp366Tyr	43	0	28	20	48	0.416667
VII	944138	G	T	508.19	missense	moderate	ALG13	AGOS_AGL042W	AAS54448	Syntenic homolog of Saccharomyces cerevisiae YGL047W (ALG13)	c.192G>T	p.Gln64His	39	0	28	20	48	0.416667
VII	1346324	A	C	764.19	missense	moderate	AGOS_AGR149W	AGOS_AGR149W	AAS54639	Syntenic homolog of Saccharomyces cerevisiae YDR080W (VPS41)	c.201A>C	p.Glu67Asp	55	0	35	25	60	0.416667
VII	1598784	G	A	423.19	missense	moderate	GUF1	AGOS_AGR290W	AAS54780	Syntenic homolog of Saccharomyces cerevisiae YLR289W (GUF1)	c.218G>A	p.Gly73Asp	40	0	21	15	36	0.416667
V	681050	C	A	634.19	missense	moderate	AGOS_AER025C	AGOS_AER025C	AAS52709	Syntenic homolog of Saccharomyces cerevisiae YOL081W (IRA2) and YBR140C (IRA1)	c.2305G>T	p.Val769Leu	52	0	31	22	53	0.415094
VI	889277	C	A	737.19	stop_gained	high	AGOS_AFR250C	AGOS_AFR250C	AAS53621	Syntenic homolog of Saccharomyces cerevisiae YGL232W (TAN1)	c.202G>T	p.Glu68*	46	0	31	22	53	0.415094
IV	218094	T	A	469.19	missense	moderate	AGOS_ADL277W	AGOS_ADL277W	AAS51643	Syntenic homolog of Saccharomyces cerevisiae YOR206W (NOC2)	c.1589T>A	p.Leu530His	49	0	24	17	41	0.414634
IV	662113	A	G	471.19	missense	moderate	SPA2	AGOS_ADL022C	AAS51899	Syntenic homolog of Saccharomyces cerevisiae YLL021W (SPA2) and YLR313C (SPH1)	c.8867T>C	p.Met2956Thr	38	0	24	17	41	0.414634
VII	1375475	C	T	541.19	missense	moderate	AGOS_AGR166W	AGOS_AGR166W	AAS54656	Syntenic homolog of Saccharomyces cerevisiae YGL016W (KAP122)	c.2015C>T	p.Pro672Leu	40	0	24	17	41	0.414634
II	622404	A	C	499.19	missense	moderate	AGOS_ABR124C	AGOS_ABR124C	AAS50895	Non-syntenic homolog of Saccharomyces cerevisiae YBR021W (FUR4) and YIR028W (DAL4)	c.1293T>G	p.Ser431Arg	37	0	27	19	46	0.413043
VI	549743	G	A	606.19	missense	moderate	AGOS_AFR071W	AGOS_AFR071W	AAS53442	Syntenic homolog of Saccharomyces cerevisiae YKR031C (SPO14)	c.490G>A	p.Val164Met	29	0	27	19	46	0.413043
VI	1322490	T	G	591.19	missense	moderate	AGOS_AFR490C	AGOS_AFR490C	AAS53861	Syntenic homolog of Saccharomyces cerevisiae YGL023C (PIB2)	c.1565A>C	p.His522Pro	48	0	27	19	46	0.413043
VII	347149	A	C	571.19	missense	moderate	AGOS_AGL187W	AGOS_AGL187W	AAS54304	Syntenic homolog of Saccharomyces cerevisiae YDR141C (DOP1)	c.341A>C	p.Glu114Ala	61	0	27	19	46	0.413043
VII	1112990	G	GA	414.15	frameshift	high	AGOS_AGR043W	AGOS_AGR043W	AAS54532	Syntenic homolog of Saccharomyces cerevisiae YDR150W (NUM1)	c.8728dupA	p.Thr2910fs	80	0	27	19	46	0.413043
I	380486	A	C	573.19	missense	moderate	AGOS_AAR021W	AGOS_AAR021W	AAS50386	Syntenic homolog of Saccharomyces cerevisiae YER014W (HEM14)	c.617A>C	p.Glu206Ala	41	0	30	21	51	0.411765
VI	1071244	G	T	609.19	missense	moderate	AGOS_AFR349W	AGOS_AFR349W	AAS53720	Syntenic homolog of Saccharomyces cerevisiae YNL283C (WSC2) and YOL105C (WSC3)	c.1103G>T	p.Arg368Ile	38	0	30	21	51	0.411765
VII	386780	G	A	847.19	stop_gained	high	AGOS_AGL167C	AGOS_AGL167C	AAS54324	Syntenic homolog of Saccharomyces cerevisiae YLR139C (SLS1)	c.544C>T	p.Gln182*	48	0	40	28	68	0.411765
I	669058	C	T	660.19	missense	moderate	AGOS_AAR181W	AGOS_AAR181W	AAS50548	Syntenic homolog of Saccharomyces cerevisiae YGL119W (COQ8)	c.664C>T	p.Arg222Cys	53	0	33	23	56	0.410714
IV	629654	C	A	638.19	missense	moderate	IMH1	AGOS_ADL037W	AAS51883	Syntenic homolog of Saccharomyces cerevisiae YLR309C (IMH1)	c.256C>A	p.Leu86Met	54	0	33	23	56	0.410714
IV	960265	T	C	703.19	missense	moderate	AGOS_ADR145C	AGOS_ADR145C	AAS52065	Syntenic homolog of Saccharomyces cerevisiae YKL079W (SMY1)	c.1862A>G	p.His621Arg	29	0	33	23	56	0.410714
IV	233631	G	T	474.19	missense	moderate	AGOS_ADL268C	AGOS_ADL268C	AAS51652	Syntenic homolog of Saccharomyces cerevisiae YPL117C (IDI1)	c.408C>A	p.Phe136Leu	39	0	23	16	39	0.410256
IV	1136598	T	G	503.19	missense	moderate	AGOS_ADR249W	AGOS_ADR249W	AAS52169	Syntenic homolog of Saccharomyces cerevisiae YMR136W (GAT2)	c.291T>G	p.Asn97Lys	42	0	23	16	39	0.410256
IV	1277032	C	A	588.19	missense	moderate	AGOS_ADR326C	AGOS_ADR326C	AAS52246	Syntenic homolog of Saccharomyces cerevisiae YKR045C	c.366G>T	p.Met122Ile	33	0	26	18	44	0.409091
VI	1200344	G	T	604.19	missense	moderate	AGOS_AFR423C	AGOS_AFR423C	AAS53794	Syntenic homolog of Saccharomyces cerevisiae YKL204W (EAP1)	c.1105C>A	p.Leu369Ile	44	0	26	18	44	0.409091
III	648907	G	A	592.19	missense	moderate	AGOS_ACR166W	AGOS_ACR166W	AAS51392	Syntenic homolog of Saccharomyces cerevisiae YKL021C (MAK11)	c.970G>A	p.Val324Met	36	0	29	20	49	0.408163
IV	1421553	C	A	564.19	missense	moderate	PRT1	AGOS_ADR399C	AAS52318	Syntenic homolog of Saccharomyces cerevisiae YOR361C (PRT1)	c.1668G>T	p.Lys556Asn	42	0	29	20	49	0.408163
V	1485256	A	C	600.19	missense	moderate	tRNA-Gln	EFAGOG00000000289	EFAGOT00000000289		c.71A>C	p.Asn24Thr	39	0	29	20	49	0.408163
VI	970642	C	T	585.19	missense	moderate	AGOS_AFR294W	AGOS_AFR294W	AAS53665	Syntenic homolog of Saccharomyces cerevisiae YIL154C (IMP2)	c.560C>T	p.Thr187Ile	36	0	29	20	49	0.408163
VI	1073414	G	T	626.19	missense	moderate	AGOS_AFR350W	AGOS_AFR350W	AAS53721	NOHBY638; No homolog in Saccharomyces cerevisiae	c.100G>T	p.Asp34Tyr	49	0	29	20	49	0.408163
I	400276	A	G	564.19	missense	moderate	AGOS_AAR032W	AGOS_AAR032W	AAS50397	Syntenic homolog of Saccharomyces cerevisiae YPR125W (YLH47)	c.526A>G	p.Lys176Glu	54	0	32	22	54	0.407407
V	133857	T	C	731.19	missense	moderate	HDA3	AGOS_AEL270W	AAS52414	Syntenic homolog of Saccharomyces cerevisiae YPR179C (HDA3)	c.1832T>C	p.Met611Thr	55	0	32	22	54	0.407407
V	981355	T	A	345.19	missense	moderate	HEK2	AGOS_AER186C	AAS52867	Syntenic homolog of Saccharomyces cerevisiae YBL032W (HEK2)	c.839A>T	p.Asn280Ile	50	0	16	11	27	0.407407
VI	227895	G	T	740.19	missense	moderate	AGOS_AFL113C	AGOS_AFL113C	AAS53261	Syntenic homolog of Saccharomyces cerevisiae YPL217C (BMS1)	c.550C>A	p.Arg184Ser	29	0	32	22	54	0.407407
III	838046	G	A	761.19	missense	moderate	AGOS_ACR265C	AGOS_ACR265C	AAS51491	Syntenic homolog of Saccharomyces cerevisiae YOR115C (TRS33)	c.430C>T	p.Arg144Trp	39	0	35	24	59	0.40678
V	1195344	G	A	738.19	missense	moderate	TOM1	AGOS_AER304C	AAS52985	Syntenic homolog of Saccharomyces cerevisiae YDR457W (TOM1)	c.8507C>T	p.Thr2836Ile	50	0	35	24	59	0.40678
IV	470656	A	C	350.19	missense	moderate	RRT5	AGOS_ADL126C	AAS51794	Syntenic homolog of Saccharomyces cerevisiae YFR032C (RRT5)	c.1169T>G	p.Leu390Arg	30	0	19	13	32	0.40625
IV	813987	C	A	379.19	missense	moderate	LGE1	AGOS_ADR060C	AAS51980	Syntenic homolog of Saccharomyces cerevisiae YPL055C (LGE1)	c.337G>T	p.Gly113Cys	40	0	19	13	32	0.40625
VII	909475	A	T	382.19	missense	moderate	AGOS_AGL062C	AGOS_AGL062C	AAS54428	Syntenic homolog of Saccharomyces cerevisiae YBR289W (SNF5)	c.716T>A	p.Leu239His	48	0	19	13	32	0.40625
V	387066	C	T	426.19	missense	moderate	AGOS_AEL125C	AGOS_AEL125C	AAS52560	Syntenic homolog of Saccharomyces cerevisiae YKL174C (TPO5)	c.1632G>A	p.Met544Ile	45	0	22	15	37	0.405405
III	585577	C	A	547.19	missense	moderate	AGOS_ACR134W	AGOS_ACR134W	AAS51360	Syntenic homolog of Saccharomyces cerevisiae YOR241W (MET7)	c.1135C>A	p.Leu379Met	33	0	25	17	42	0.404762
IV	1343387	C	T	557.19	missense	moderate	MRS2	AGOS_ADR359W	AAS52279	Syntenic homolog of Saccharomyces cerevisiae YOR334W (MRS2)	c.1091C>T	p.Thr364Ile	34	0	25	17	42	0.404762
VI	1377007	T	G	490.19	missense	moderate	BST1	AGOS_AFR521W	AAS53892	Syntenic homolog of Saccharomyces cerevisiae YFL025C (BST1)	c.926T>G	p.Val309Gly	37	0	25	17	42	0.404762
VII	913244	C	A	553.19	missense	moderate	AGOS_AGL060W	AGOS_AGL060W	AAS54430	Syntenic homolog of Saccharomyces cerevisiae YKR009C (FOX2)	c.814C>A	p.Pro272Thr	42	0	25	17	42	0.404762
V	504073	G	A	593.19	missense	moderate	AGOS_AEL069C	AGOS_AEL069C	AAS52616	Syntenic homolog of Saccharomyces cerevisiae YJR039W	c.149C>T	p.Ala50Val	53	0	28	19	47	0.404255
V	658866	C	A	546.19	missense	moderate	AGOS_AER016C	AGOS_AER016C	AAS52700	Syntenic homolog of Saccharomyces cerevisiae YDL008W (APC11)	c.339G>T	p.Lys113Asn	42	0	28	19	47	0.404255
V	1285714	T	C	547.19	missense	moderate	AGOS_AER353W	AGOS_AER353W	AAS53033	Syntenic homolog of Saccharomyces cerevisiae YMR219W (ESC1)	c.815T>C	p.Leu272Pro	44	0	28	19	47	0.404255
VII	276196	G	T	573.19	missense	moderate	SRB8	AGOS_AGL226C	AAS54265	Syntenic homolog of Saccharomyces cerevisiae YCR081W (SRB8)	c.1669C>A	p.Leu557Ile	41	0	28	19	47	0.404255
V	1408804	C	G	655.19	missense	moderate	AGOS_AER402C	AGOS_AER402C	AAS53081	Syntenic homolog of Saccharomyces cerevisiae YDR369C (XRS2)	c.892G>C	p.Val298Leu	44	0	31	21	52	0.403846
V	1370868	G	A	621.19	missense	moderate	AGOS_AER391C	AGOS_AER391C	AAS53070	Syntenic homolog of Saccharomyces cerevisiae YDR266C	c.1589C>T	p.Thr530Met	54	0	34	23	57	0.403509
I	319242	G	A	481.19	missense	moderate	NFS1	AGOS_AAL013W	AAS50353	Syntenic homolog of Saccharomyces cerevisiae YCL017C (NFS1)	c.758G>A	p.Gly253Asp	47	0	24	16	40	0.4
II	797302	G	A	636.19	missense	moderate	AGOS_ABR208W	AGOS_ABR208W	AAS50981	NOHBY217; No homolog in Saccharomyces cerevisiae;Syntenic homolog of Kluyveromyces lactis KLLA0A05302g	c.184G>A	p.Ala62Thr	52	0	30	20	50	0.4
III	305297	C	T	638.19	missense	moderate	RPN2	AGOS_ACL033C	AAS51195	Syntenic homolog of Saccharomyces cerevisiae YIL075C (RPN2)	c.1664G>A	p.Ser555Asn	69	0	33	22	55	0.4
IV	133120	G	T	632.19	missense	moderate	EXO84	AGOS_ADL321W	AAS51599	Syntenic homolog of Saccharomyces cerevisiae YBR102C (EXO84)	c.1950G>T	p.Lys650Asn	51	0	33	22	55	0.4
V	218056	T	G	346.19	missense	moderate	AGOS_AEL219W	AGOS_AEL219W	AAS52466	Syntenic homolog of Saccharomyces cerevisiae YOR030W (DFG16)	c.497T>G	p.Val166Gly	38	0	18	12	30	0.4
VI	1046396	C	T	808.19	missense	moderate	AGOS_AFR334W	AGOS_AFR334W	AAS53705	Syntenic homolog of Saccharomyces cerevisiae YOL098C	c.1675C>T	p.His559Tyr	63	0	39	26	65	0.4
VI	1399530	G	C	714.19	missense	moderate	AGOS_AFR535C	AGOS_AFR535C	AAS53906	NOHBY649; No homolog in Saccharomyces cerevisiae	c.265C>G	p.Arg89Gly	43	0	39	26	65	0.4
VI	1487366	A	T	376.19	missense	moderate	AGOS_AFR582W	AGOS_AFR582W	AAS53953	Syntenic homolog of Saccharomyces cerevisiae YLR368W (MDM30)	c.653A>T	p.Lys218Met	40	0	18	12	30	0.4
VI	1585840	G	T	635.19	missense	moderate	AGOS_AFR629W	AGOS_AFR629W	AAS54000	Syntenic homolog of Saccharomyces cerevisiae YJL200C (ACO2)	c.1894G>T	p.Asp632Tyr	55	0	36	24	60	0.4
VII	204683	G	A	251.19	missense	moderate	AGOS_AGL270W	AGOS_AGL270W	AAS54221	Syntenic homolog of Saccharomyces cerevisiae YBR157C (ICS2)	c.596G>A	p.Arg199Gln	30	0	15	10	25	0.4
VII	298724	C	T	674.19	missense	moderate	AGOS_AGL212W	AGOS_AGL212W	AAS54279	Syntenic homolog of Saccharomyces cerevisiae YBR073W (RDH54)	c.652C>T	p.His218Tyr	43	0	33	22	55	0.4
VII	882704	C	T	694.19	missense	moderate	AGOS_AGL075C	AGOS_AGL075C	AAS54415	Syntenic homolog of Saccharomyces cerevisiae YMR075W (RCO1)	c.1560G>A	p.Met520Ile	48	0	33	22	55	0.4
VII	1287830	C	T	635.19	missense	moderate	AGOS_AGR119C	AGOS_AGR119C	AAS54609	Syntenic homolog of Saccharomyces cerevisiae YER167W (BCK2)	c.811G>A	p.Val271Met	37	0	38	25	63	0.396825
VI	2461	C	T	710.19	missense	moderate	AGOS_AFL235W	AGOS_AFL235W	AAS53139	Non-syntenic homolog of Saccharomyces cerevisiae YIL014W (MNT3) and YER001W (MNN1)	c.1676C>T	p.Thr559Ile	52	0	35	23	58	0.396552
III	624482	G	T	689.19	missense	moderate	AGOS_ACR155W	AGOS_ACR155W	AAS51381	Non-syntenic homolog of Saccharomyces cerevisiae YIL066C (RNR3)	c.927G>T	p.Gln309His	53	0	32	21	53	0.396226
I	267257	A	G	577.19	missense	moderate	AGOS_AAL043C	AGOS_AAL043C	AAS50323	Syntenic homolog of Saccharomyces cerevisiae YHR064C (SSZ1)	c.1205T>C	p.Ile402Thr	49	0	29	19	48	0.395833
V	102336	TGC	T	671.15	frameshift	high	tRNA-Gln	EFAGOG00000000055	EFAGOT00000000055		c.48_49delGC	p.Gln17fs	34	1	29	19	48	0.395833
V	102338	C	CAAA	671.15	disruptive_inframe_insertion	moderate	tRNA-Gln	EFAGOG00000000055	EFAGOT00000000055		c.50_51insAAA	p.Gln17_Leu18insLys	34	1	29	19	48	0.395833
II	504431	T	C	484.19	missense	moderate	DCW1	AGOS_ABR060W	AAS50830	Syntenic homolog of Saccharomyces cerevisiae YKL046C (DCW1)	c.434T>C	p.Leu145Pro	44	0	26	17	43	0.395349
VI	1287468	G	T	478.19	missense	moderate	AGOS_AFR468W	AGOS_AFR468W	AAS53839	Syntenic homolog of Saccharomyces cerevisiae YGR145W (ENP2)	c.2045G>T	p.Ser682Ile	52	0	23	15	38	0.394737
VI	1502710	G	A	434.19	missense	moderate	AGOS_AFR589C	AGOS_AFR589C	AAS53960	NOHBY654; No homolog in Saccharomyces cerevisiae;Syntenic homolog of Kluyveromyces lactis KLLA0F07095g	c.97C>T	p.Pro33Ser	34	0	23	15	38	0.394737
VI	1634224	C	A	717.19	missense	moderate	AGOS_AFR655C	AGOS_AFR655C	AAS54027	Syntenic homolog of Saccharomyces cerevisiae YHR156C (LIN1)	c.48G>T	p.Glu16Asp	53	0	40	26	66	0.393939
I	497844	G	T	591.19	missense	moderate	AGOS_AAR086W	AGOS_AAR086W	AAS50451	Syntenic homolog of Saccharomyces cerevisiae YGR097W (ASK10) and YPR115W (RGC1)	c.1269G>T	p.Glu423Asp	42	0	31	20	51	0.392157
II	788873	C	T	661.19	missense	moderate	AGOS_ABR206W	AGOS_ABR206W	AAS50979	Syntenic homolog of Saccharomyces cerevisiae YHR166C (CDC23)	c.1235C>T	p.Thr412Ile	55	0	31	20	51	0.392157
III	412264	A	T	584.19	missense	moderate	AGOS_ACR029C	AGOS_ACR029C	AAS51256	Syntenic homolog of Saccharomyces cerevisiae YLR001C	c.970T>A	p.Ser324Thr	32	0	31	20	51	0.392157
VI	1478668	G	A	632.19	stop_gained	high	AGOS_AFR578C	AGOS_AFR578C	AAS53949	Syntenic homolog of Saccharomyces cerevisiae YGR065C (VHT1)	c.1564C>T	p.Gln522*	39	0	31	20	51	0.392157
II	206627	C	T	580.19	missense	moderate	AGOS_ABL102C	AGOS_ABL102C	AAS50669	Syntenic homolog of Saccharomyces cerevisiaeYDR035W (ARO3)	c.935G>A	p.Cys312Tyr	52	0	28	18	46	0.391304
II	712061	C	CT	465.15	frameshift	high	SRB4	AGOS_ABR165W	AAS50937	Syntenic homolog of Saccharomyces cerevisiae YER022W (SRB4)	c.81dupT	p.Arg28fs	32	0	28	18	46	0.391304
III	506687	T	G	578.19	missense	moderate	AGOS_ACR083C	AGOS_ACR083C	AAS51309	Syntenic homolog of Saccharomyces cerevisiae YOR042W (CUE5) and YDR273W (DON1)	c.237A>C	p.Arg79Ser	39	0	28	18	46	0.391304
V	639473	G	A	546.19	missense	moderate	AGOS_AER004W	AGOS_AER004W	AAS52688	Syntenic homolog of Saccharomyces cerevisiae YBR003W (COQ1)	c.376G>A	p.Val126Met	36	0	28	18	46	0.391304
VI	1038641	G	T	523.19	missense	moderate	AGOS_AFR331C	AGOS_AFR331C	AAS53702	Syntenic homolog of Saccharomyces cerevisiae YDR488C (PAC11)	c.1250C>A	p.Pro417His	58	1	28	18	46	0.391304
IV	1261269	A	G	518.19	missense	moderate	AGOS_ADR315W	AGOS_ADR315W	AAS52235	Syntenic homolog of Saccharomyces cerevisiae YOL062C (APM4)	c.1042A>G	p.Thr348Ala	42	0	25	16	41	0.390244
IV	1315346	G	A	406.19	missense	moderate	AGOS_ADR344W	AGOS_ADR344W	AAS52264	Syntenic homolog of Saccharomyces cerevisiae YLR007W (NSE1)	c.119G>A	p.Gly40Glu	29	0	25	16	41	0.390244
V	790903	T	C	524.19	missense	moderate	AGOS_AER082W	AGOS_AER082W	AAS52766	Syntenic homolog of Saccharomyces cerevisiae YLR410W (VIP1)	c.3028T>C	p.Ser1010Pro	49	0	25	16	41	0.390244
VI	1202960	C	T	482.19	missense	moderate	LOS1	AGOS_AFR424C	AAS53795	Syntenic homolog of Saccharomyces cerevisiae YKL205W (LOS1)	c.2134G>A	p.Ala712Thr	45	0	25	16	41	0.390244
IV	446222	T	G	710.19	missense	moderate	AGOS_ADL140C	AGOS_ADL140C	AAS51780	Syntenic homolog of Saccharomyces cerevisiae YGR230W (BNS1) and YHR152W (SPO12)	c.332A>C	p.Lys111Thr	35	0	36	23	59	0.389831
V	1392958	C	T	694.19	missense	moderate	AGOS_AER397C	AGOS_AER397C	AAS53076	Syntenic homolog of Saccharomyces cerevisiae YBL079W (NUP170) and YER105C (NUP157)	c.3224G>A	p.Arg1075His	52	0	36	23	59	0.389831
I	540534	C	A	421.19	missense	moderate	AGOS_AAR110C	AGOS_AAR110C	AAS50476	Syntenic homolog of Saccharomyces cerevisiae YOR022C	c.1627G>T	p.Val543Phe	40	0	22	14	36	0.388889
III	74785	T	G	404.19	missense	moderate	AGOS_ACL161C	AGOS_ACL161C	AAS51067	Syntenic homolog of Saccharomyces cerevisiae YDR374C	c.169A>C	p.Thr57Pro	59	0	22	14	36	0.388889
III	658179	G	T	403.19	stop_gained	high	AGOS_ACR173W	AGOS_ACR173W	AAS51399	Syntenic homolog of Saccharomyces cerevisiae YJR088C (EMC2)	c.457G>T	p.Glu153*	27	0	22	14	36	0.388889
V	1375312	T	C	370.19	missense	moderate	AGOS_AER393C	AGOS_AER393C	AAS53072	Syntenic homolog of Saccharomyces cerevisiae YHR099W (TRA1)	c.9956A>G	p.Asn3319Ser	34	0	22	14	36	0.388889
II	644719	C	T	519.19	missense	moderate	AGOS_ABR132C	AGOS_ABR132C	AAS50903	NOHBY215; No homolog in Saccharomyces cerevisiae	c.8G>A	p.Ser3Asn	56	0	30	19	49	0.387755
V	1059830	A	C	505.19	missense	moderate	AGOS_AER229C	AGOS_AER229C	AAS52910	Syntenic homolog of Saccharomyces cerevisiae YOL057W	c.2098T>G	p.Leu700Val	43	0	27	17	44	0.386364
VI	299599	C	T	496.19	missense	moderate	AGOS_AFL074C	AGOS_AFL074C	AAS53298	Syntenic homolog of Saccharomyces cerevisiae YGL080W (FMP37)	c.215G>A	p.Arg72His	43	0	27	17	44	0.386364
VI	1065677	C	T	475.19	stop_gained	high	AGOS_AFR345W	AGOS_AFR345W	AAS53716	Syntenic homolog of Saccharomyces cerevisiae YOL104C (NDJ1)	c.121C>T	p.Gln41*	41	0	27	17	44	0.386364
III	418789	C	A	387.19	stop_gained	high	AGOS_ACR032C	AGOS_ACR032C	AAS51259	Syntenic homolog of Saccharomyces cerevisiae YLR002C (NOC3)	c.1207G>T	p.Glu403*	60	0	24	15	39	0.384615
III	482049	A	C	654.19	missense	moderate	AGOS_ACR068W	AGOS_ACR068W	AAS51294	Syntenic homolog of Saccharomyces cerevisiae YHR023W (MYO1)	c.1910A>C	p.Lys637Thr	69	0	32	20	52	0.384615
V	1106541	A	G	638.19	missense	moderate	AGOS_AER254W	AGOS_AER254W	AAS52935	Syntenic homolog of Saccharomyces cerevisiae YOR117W (RPT5)	c.896A>G	p.Lys299Arg	54	0	37	23	60	0.383333
VI	214900	C	A	717.19	missense	moderate	AGOS_AFL120W	AGOS_AFL120W	AAS53254	Syntenic homolog of Saccharomyces cerevisiae YGL139W (FLC3) and YPL221W (FLC1)	c.1053C>A	p.Asn351Lys	28	0	37	23	60	0.383333
III	743601	A	C	536.19	missense	moderate	AGOS_ACR223W	AGOS_ACR223W	AAS51449	Syntenic homolog of Saccharomyces cerevisiae YFL034C-B (MOB2)	c.37A>C	p.Thr13Pro	37	0	29	18	47	0.382979
IV	425219	T	A	508.19	missense	moderate	PEX21	AGOS_ADL151W	AAS51769	Syntenic homolog of Saccharomyces cerevisiae YGR239C (PEX21) and YHR160C (PEX18)	c.7T>A	p.Leu3Met	33	0	29	18	47	0.382979
V	1287348	C	T	479.19	missense	moderate	AGOS_AER353W	AGOS_AER353W	AAS53033	Syntenic homolog of Saccharomyces cerevisiae YMR219W (ESC1)	c.2449C>T	p.Leu817Phe	45	0	29	18	47	0.382979
I	197995	C	T	623.19	missense	moderate	AGOS_AAL083W	AGOS_AAL083W	AAS50283	Syntenic homolog of Saccharomyces cerevisiae YDR283C (GCN2)	c.1223C>T	p.Thr408Met	52	0	34	21	55	0.381818
V	1392449	C	A	631.19	missense	moderate	AGOS_AER397C	AGOS_AER397C	AAS53076	Syntenic homolog of Saccharomyces cerevisiae YBL079W (NUP170) and YER105C (NUP157)	c.3733G>T	p.Ala1245Ser	46	0	34	21	55	0.381818
VII	148330	G	A	642.19	stop_gained	high	AGOS_AGL298C	AGOS_AGL298C	AAS54193	Syntenic homolog of Saccharomyces cerevisiae YER110C (KAP123)	c.1186C>T	p.Gln396*	48	0	34	21	55	0.381818
V	1102855	G	A	734.19	missense	moderate	AGOS_AER252C	AGOS_AER252C	AAS52933	Syntenic homolog of Saccharomyces cerevisiae YOR116C (RPO31)	c.2036C>T	p.Thr679Ile	60	0	39	24	63	0.380952
VI	1685470	G	T	471.19	missense	moderate	AGOS_AFR674C	AGOS_AFR674C	AAS54046	Syntenic homolog of Saccharomyces cerevisiae YCR042C (TAF2)	c.1243C>A	p.Leu415Met	56	0	31	19	50	0.38
V	192253	A	T	682.19	missense	moderate	AGOS_AEL234C	AGOS_AEL234C	AAS52451	Syntenic homolog of Saccharomyces cerevisiae YDR473C (PRP3)	c.521T>A	p.Val174Asp	40	0	36	22	58	0.37931
V	489261	G	A	677.19	missense	moderate	AGOS_AEL073C	AGOS_AEL073C	AAS52612	Syntenic homolog of Saccharomyces cerevisiae YJR042W (NUP85)	c.1211C>T	p.Ala404Val	43	0	36	22	58	0.37931
IV	1025430	C	T	401.19	missense	moderate	AGOS_ADR183C	AGOS_ADR183C	AAS52103	Syntenic homolog of Saccharomyces cerevisiae YDR432W (NPL3)	c.733G>A	p.Gly245Ser	27	0	23	14	37	0.378378
I	372761	T	C	436.19	missense	moderate	AGOS_AAR017W	AGOS_AAR017W	AAS50382	Syntenic homolog of Saccharomyces cerevisiae YIR007W	c.1292T>C	p.Ile431Thr	34	0	25	15	40	0.375
IV	762901	C	A	588.19	missense	moderate	AGOS_ADR031C	AGOS_ADR031C	AAS51951	Syntenic homolog of Saccharomyces cerevisiae YPR110C (RPC40)	c.552G>T	p.Lys184Asn	30	0	30	18	48	0.375
V	227984	G	A	557.19	missense	moderate	AGOS_AEL216C	AGOS_AEL216C	AAS52469	Syntenic homolog of Saccharomyces cerevisiae YGR249W (MGA1)	c.1030C>T	p.Pro344Ser	36	0	32	19	51	0.372549
VI	904824	G	T	578.19	missense	moderate	AGOS_AFR260C	AGOS_AFR260C	AAS53631	Syntenic homolog of Saccharomyces cerevisiae YFR049W (YMR31)	c.290C>A	p.Pro97His	43	0	32	19	51	0.372549
IV	403968	C	T	488.19	missense	moderate	AGOS_ADL164C	AGOS_ADL164C	AAS51756	Syntenic homolog of Saccharomyces cerevisiae YOL126C (MDH2)	c.196G>A	p.Ala66Thr	46	0	27	16	43	0.372093
V	1239357	C	A	411.19	missense	moderate	AGOS_AER327C	AGOS_AER327C	AAS53007	Syntenic homolog of Saccharomyces cerevisiae YML021C (UNG1)	c.757G>T	p.Ala253Ser	48	0	27	16	43	0.372093
V	227758	C	T	376.19	missense	moderate	AGOS_AEL216C	AGOS_AEL216C	AAS52469	Syntenic homolog of Saccharomyces cerevisiae YGR249W (MGA1)	c.1256G>A	p.Ser419Asn	30	0	22	13	35	0.371429
IV	997942	T	G	729.19	missense	moderate	MSH3	AGOS_ADR168C	AAS52089	Syntenic homolog of Saccharomyces cerevisiae YCR092C (MSH3)	c.2937A>C	p.Lys979Asn	50	0	39	23	62	0.370968
I	522056	A	G	607.19	missense	moderate	AGOS_AAR099W	AGOS_AAR099W	AAS50464	Syntenic homolog of Saccharomyces cerevisiae YPR119W (CLB2) and YGR108W (CLB1)	c.1598A>G	p.Gln533Arg	49	0	34	20	54	0.37037
III	262266	C	T	197.19	missense	moderate	AGOS_ACL058W	AGOS_ACL058W	AAS51170	NOHBY305; No homolog in Saccharomyces cerevisiae; Syntenic homolog of Kluyveromyces lactis KLLA0C17050g	c.542C>T	p.Thr181Met	23	0	17	10	27	0.37037
III	214069	A	T	441.19	missense	moderate	RKI1	AGOS_ACL077C	AAS51151	Syntenic homolog of Saccharomyces cerevisiae YOR095C (RKI1)	c.17T>A	p.Ile6Asn	33	0	29	17	46	0.369565
IV	315605	G	A	470.19	missense	moderate	FYV10	AGOS_ADL222W	AAS51698	Syntenic homolog of Saccharomyces cerevisiae YIL097W (FYV10)	c.877G>A	p.Ala293Thr	59	0	29	17	46	0.369565
IV	816581	C	T	497.19	missense	moderate	AGOS_ADR062W	AGOS_ADR062W	AAS51982	Syntenic homolog of Saccharomyces cerevisiae YPL054W (LEE1)	c.281C>T	p.Ser94Leu	48	0	29	17	46	0.369565
I	407020	A	G	391.19	missense	moderate	TPC1	AGOS_AAR036W	AAS50401	Syntenic homolog of Saccharomyces cerevisiae YGR096W (TPC1)	c.158A>G	p.Gln53Arg	42	0	24	14	38	0.368421
V	1471696	C	A	631.19	missense	moderate	ZRG8	AGOS_AER436C	AAS53115	Syntenic homolog of Saccharomyces cerevisiae YER033C (ZRG8)	c.747G>T	p.Met249Ile	58	0	36	21	57	0.368421
VI	1206852	C	T	454.19	missense	moderate	LIA1	AGOS_AFR426C	AAS53797	Syntenic homolog of Saccharomyces cerevisiae YJR070C (LIA1)	c.88G>A	p.Gly30Ser	57	0	24	14	38	0.368421
VII	3759	G	A	554.19	missense	moderate	AGOS_AGL369W	AGOS_AGL369W	AAS54121	NOHBY729; No homolog in Saccharomyces cerevisiae;Similar to Ashbya gossypii AGL368W and ADL400W	c.452G>A	p.Ser151Asn	46	0	31	18	49	0.367347
I	70497	A	T	618.19	stop_gained	high	AGOS_AAL157C	AGOS_AAL157C	AAS50209	Syntenic homolog of Saccharomyces cerevisiae YLL011W (SOF1)	c.1020T>A	p.Tyr340*	71	0	33	19	52	0.365385
VII	897082	C	A	594.19	missense	moderate	AGOS_AGL069C	AGOS_AGL069C	AAS54421	Non-syntenic homolog of Saccharomyces cerevisiae YNR055C (HOL1)	c.99G>T	p.Glu33Asp	34	0	33	19	52	0.365385
VII	6984	T	A	704.19	missense	moderate	AGOS_AGL368W	AGOS_AGL368W	AAS54122	NOHBY728; No homolog in Saccharomyces cerevisiae;Similar to Ashbya gossypii AGL369W and ADL400W	c.953T>A	p.Val318Glu	49	0	40	23	63	0.365079
II	174607	C	A	307.19	missense	moderate	AGOS_ABL121C	AGOS_ABL121C	AAS50650	Syntenic homolog of Saccharomyces cerevisiae YMR280C (CAT8)	c.66G>T	p.Gln22His	39	0	21	12	33	0.363636
II	391964	T	G	566.19	missense	moderate	AGOS_ABL003C	AGOS_ABL003C	AAS50768	Syntenic homolog of Saccharomyces cerevisiae YGR055W (MUP1)	c.581A>C	p.Asn194Thr	26	0	35	20	55	0.363636
III	105491	T	A	384.19	missense	moderate	AGOS_ACL141C	AGOS_ACL141C	AAS51087	Syntenic homolog of Saccharomyces cerevisiae YGR215W (RSM27)	c.157A>T	p.Thr53Ser	40	0	21	12	33	0.363636
I	188785	G	A	503.19	missense	moderate	AGOS_AAL088W	AGOS_AAL088W	AAS50278	Syntenic homolog of Saccharomyces cerevisiae YPL160W (CDC60)	c.2959G>A	p.Glu987Lys	46	0	30	17	47	0.361702
III	345795	T	G	594.19	missense	moderate	AGOS_ACL006W	AGOS_ACL006W	AAS51222	Syntenic homolog of Saccharomyces cerevisiae YMR001C (CDC5)	c.1404T>G	p.Asn468Lys	42	0	30	17	47	0.361702
III	345804	A	T	594.19	missense	moderate	AGOS_ACL006W	AGOS_ACL006W	AAS51222	Syntenic homolog of Saccharomyces cerevisiae YMR001C (CDC5)	c.1413A>T	p.Lys471Asn	43	0	30	17	47	0.361702
III	447039	G	GC	350.15	frameshift	high	AGOS_ACR049W	AGOS_ACR049W	AAS51276	Syntenic homolog of Saccharomyces cerevisiae YKL144C (RPC25)	c.569dupC	p.Ala191fs	45	0	30	17	47	0.361702
IV	1247276	A	C	460.19	missense	moderate	SWR1	AGOS_ADR309W	AAS52229	Syntenic homolog of Saccharomyces cerevisiae YDR334W (SWR1)	c.2886A>C	p.Gln962His	55	0	30	17	47	0.361702
V	1000355	G	A	488.19	missense	moderate	AGOS_AER194W	AGOS_AER194W	AAS52875	NOHBY523; No homolog in Saccharomyces cerevisiae;Syntenic homolog of Kluyveromyces lactis KLLA0E11957g	c.41G>A	p.Cys14Tyr	48	0	30	17	47	0.361702
IV	509315	A	T	628.19	missense	moderate	AGOS_ADL098C	AGOS_ADL098C	AAS51822	Syntenic homolog of Saccharomyces cerevisiae YFR038W (IRC5)	c.1975T>A	p.Trp659Arg	39	0	39	22	61	0.360656
VI	1737580	G	A	495.19	stop_gained	high	AGOS_AFR701C	AGOS_AFR701C	AAS54073	Syntenic homolog of Saccharomyces cerevisiae YCL028W (RNQ1)	c.703C>T	p.Gln235*	29	0	32	18	50	0.36
IV	778209	A	G	599.19	missense	moderate	AGOS_ADR041W	AGOS_ADR041W	AAS51961	Syntenic homolog of Saccharomyces cerevisiae YBR202W (MCM7)	c.34A>G	p.Ile12Val	42	0	36	20	56	0.357143
II	784947	G	A	618.19	missense	moderate	AGOS_ABR204C	AGOS_ABR204C	AAS50977	Syntenic homolog of Saccharomyces cerevisiae YML035C (AMD1)	c.1553C>T	p.Thr518Ile	37	0	38	21	59	0.355932
I	579238	G	T	450.19	missense	moderate	AGOS_AAR133W	AGOS_AAR133W	AAS50499	Syntenic homolog of Saccharomyces cerevisiae YEL053C (MAK10)	c.17G>T	p.Ser6Ile	39	0	29	16	45	0.355556
V	114687	G	A	445.19	missense	moderate	AGOS_AEL281C	AGOS_AEL281C	AAS52403	Syntenic homolog of Saccharomyces cerevisiae YPR189W (SKI3)	c.257C>T	p.Ala86Val	57	0	29	16	45	0.355556
V	1135015	C	T	474.19	missense	moderate	AGOS_AER272C	AGOS_AER272C	AAS52953	Syntenic homolog of Saccharomyces cerevisiae YCR076C	c.99G>A	p.Met33Ile	39	0	29	16	45	0.355556
VI	1426745	G	T	476.19	missense	moderate	AGOS_AFR548C	AGOS_AFR548C	AAS53919	Syntenic homolog of Saccharomyces cerevisiae YGL202W (ARO8)	c.544C>A	p.Pro182Thr	35	0	29	16	45	0.355556
V	1030230	C	T	325.19	missense	moderate	NOP1	AGOS_AER214C	AAS52895	Syntenic homolog of Saccharomyces cerevisiae YDL014W (NOP1)	c.191G>A	p.Gly64Asp	32	0	20	11	31	0.354839
VI	1099307	A	T	293.19	missense	moderate	AGOS_AFR364C	AGOS_AFR364C	AAS53735	Syntenic homolog of Saccharomyces cerevisiae YEL043W	c.82T>A	p.Ser28Thr	37	0	20	11	31	0.354839
VI	366094	C	T	472.19	missense	moderate	AGOS_AFL040W	AGOS_AFL040W	AAS53332	Syntenic homolog of Saccharomyces cerevisiae YBR245C (ISW1)	c.1502C>T	p.Ala501Val	55	0	31	17	48	0.354167
VI	306448	C	T	532.19	missense	moderate	AGOS_AFL070C	AGOS_AFL070C	AAS53302	Syntenic homolog of Saccharomyces cerevisiae YPL190C (NAB3)	c.527G>A	p.Gly176Asp	36	0	33	18	51	0.352941
VI	534121	G	A	542.19	missense	moderate	AGOS_AFR058C	AGOS_AFR058C	AAS53429	Syntenic homolog of Saccharomyces cerevisiae YNL139C (THO2)	c.1490C>T	p.Ala497Val	43	0	35	19	54	0.351852
III	86384	G	A	399.19	missense	moderate	AGOS_ACL152W	AGOS_ACL152W	AAS51076	Syntenic homolog of Saccharomyces cerevisiae YLR203C (MSS51)	c.688G>A	p.Val230Met	38	0	24	13	37	0.351351
III	169882	C	T	367.19	missense	moderate	AGOS_ACL096W	AGOS_ACL096W	AAS51132	Syntenic homolog of Saccharomyces cerevisiae YKL015W (PUT3)	c.382C>T	p.Arg128Trp	40	0	26	14	40	0.35
V	125681	G	A	425.19	missense	moderate	AGOS_AEL275C	AGOS_AEL275C	AAS52409	Syntenic homolog of Saccharomyces cerevisiae YPR183W (DPM1)	c.337C>T	p.Arg113Cys	50	0	26	14	40	0.35
V	347746	G	C	447.19	missense	moderate	AGOS_AEL149C	AGOS_AEL149C	AAS52536	Syntenic homolog of Saccharomyces cerevisiae YJL187C (SWE1)	c.2013C>G	p.Asn671Lys	27	0	26	14	40	0.35
V	868600	A	G	427.19	missense	moderate	AGOS_AER120C	AGOS_AER120C	AAS52804	Syntenic homolog of Saccharomyces cerevisiae YLR436C (ECM30)	c.1015T>C	p.Cys339Arg	48	0	26	14	40	0.35
V	993470	G	A	410.19	stop_gained	high	AGOS_AER189W	AGOS_AER189W	AAS52870	Syntenic homolog of Saccharomyces cerevisiae YFR018C	c.935G>A	p.Trp312*	25	0	26	14	40	0.35
VI	359405	A	G	678.19	missense	moderate	AGOS_AFL044W	AGOS_AFL044W	AAS53328	Syntenic homolog of Saccharomyces cerevisiae YBR247C (ENP1)	c.1262A>G	p.Gln421Arg	35	0	45	24	69	0.347826
III	90052	C	T	510.19	stop_gained	high	AGOS_ACL149W	AGOS_ACL149W	AAS51079	Syntenic homolog of Saccharomyces cerevisiae YDL167C (NRP1)	c.1342C>T	p.Gln448*	49	0	34	18	52	0.346154
V	962950	C	A	249.19	missense	moderate	AGOS_AER174W	AGOS_AER174W	AAS52856	Syntenic homolog of Saccharomyces cerevisiae YDR060W (MAK21)	c.2482C>A	p.Leu828Ile	16	0	17	9	26	0.346154
IV	263757	G	A	565.19	missense	moderate	AGOS_ADL248C	AGOS_ADL248C	AAS51672	Syntenic homolog of Saccharomyces cerevisiae YIL115C (NUP159)	c.3736C>T	p.Pro1246Ser	52	0	36	19	55	0.345455
V	1264011	C	A	524.19	missense	moderate	RIM20	AGOS_AER342C	AAS53022	Syntenic homolog of Saccharomyces cerevisiae YOR275C (RIM20)	c.1721G>T	p.Gly574Val	58	0	36	19	55	0.345455
V	639937	GC	G	577.15	frameshift	high	AGOS_AER004W	AGOS_AER004W	AAS52688	Syntenic homolog of Saccharomyces cerevisiae YBR003W (COQ1)	c.841delC	p.Gln281fs	35	0	38	20	58	0.344828
III	38740	C	A	576.19	missense	moderate	AGOS_ACL182C	AGOS_ACL182C	AAS51046	Syntenic homolog of Saccharomyces cerevisiae YLR343W (GAS2)	c.1161G>T	p.Glu387Asp	41	0	40	21	61	0.344262
IV	1216750	A	T	416.19	missense	moderate	AGOS_ADR295C	AGOS_ADR295C	AAS52216	Syntenic homolog of Saccharomyces cerevisiae YDR328C (SKP1)	c.52T>A	p.Phe18Ile	41	0	27	14	41	0.341463
VII	1529375	G	A	440.19	missense	moderate	AGOS_AGR250C	AGOS_AGR250C	AAS54740	Syntenic homolog of Saccharomyces cerevisiae YGR111W	c.805C>T	p.Arg269Cys	32	0	27	14	41	0.341463
III	174947	G	A	498.19	missense	moderate	AGOS_ACL095C	AGOS_ACL095C	AAS51133	Syntenic homolog of Saccharomyces cerevisiae YKL014C (URB1)	c.2282C>T	p.Ala761Val	41	1	33	17	50	0.34
VII	1678205	A	T	553.19	missense	moderate	AGOS_AGR338C	AGOS_AGR338C	AAS54828	Syntenic homolog of Saccharomyces cerevisiae YNL126W (SPC98)	c.737T>A	p.Val246Asp	46	0	35	18	53	0.339623
II	792588	G	T	571.19	missense	moderate	AGOS_ABR207W	AGOS_ABR207W	AAS50980	Syntenic homolog of Saccharomyces cerevisiae YHR165C (PRP8)	c.2835G>T	p.Arg945Ser	75	0	37	19	56	0.339286
VI	816338	C	T	481.19	missense	moderate	AGOS_AFR212W	AGOS_AFR212W	AAS53583	Syntenic homolog of Saccharomyces cerevisiae YMR119W (ASI1)	c.542C>T	p.Thr181Met	41	0	38	19	57	0.333333
VI	1643771	T	C	473.19	missense	moderate	AGOS_AFR658W	AGOS_AFR658W	AAS54030	Syntenic homolog of Saccharomyces cerevisiae YNL263C (YIF1)	c.644T>C	p.Phe215Ser	32	0	34	17	51	0.333333
VI	1766027	G	T	353.19	missense	moderate	AGOS_AFR720W	AGOS_AFR720W	AAS54092	Syntenic homolog of Saccharomyces cerevisiae YCL045C (EMC1)	c.213G>T	p.Lys71Asn	44	0	30	15	45	0.333333
VII	264609	C	A	429.19	stop_gained	high	AGOS_AGL233C	AGOS_AGL233C	AAS54258	Non-syntenic homolog of Saccharomyces cerevisiae YKL222C and YOR172W (YRM1)	c.688G>T	p.Glu230*	37	0	28	14	42	0.333333
VII	351566	G	T	245.19	missense	moderate	AGOS_AGL187W	AGOS_AGL187W	AAS54304	Syntenic homolog of Saccharomyces cerevisiae YDR141C (DOP1)	c.4758G>T	p.Met1586Ile	34	0	18	9	27	0.333333
VII	1072826	T	C	377.19	missense	moderate	AGOS_AGR022C	AGOS_AGR022C	AAS54511	Syntenic homolog of Saccharomyces cerevisiae YLR328W (NMA1) and YGR010W (NMA2)	c.814A>G	p.Thr272Ala	54	0	26	13	39	0.333333
VII	1760426	C	A	267.19	missense	moderate	AGOS_AGR387C	AGOS_AGR387C	AAS54877	Syntenic homolog of Saccharomyces cerevisiae YDL120W (YFH1)	c.326G>T	p.Gly109Val	30	0	18	9	27	0.333333
IV	470440	A	G	360.19	missense	moderate	RRT5	AGOS_ADL126C	AAS51794	Syntenic homolog of Saccharomyces cerevisiae YFR032C (RRT5)	c.1385T>C	p.Ile462Thr	22	0	27	13	40	0.325
V	330411	G	A	320.19	missense	moderate	AGOS_AEL160C	AGOS_AEL160C	AAS52525	Syntenic homolog of Saccharomyces cerevisiae YBR276C (PPS1)	c.1619C>T	p.Pro540Leu	44	0	25	12	37	0.324324
V	1311202	C	T	331.19	missense	moderate	AGOS_AER363W	AGOS_AER363W	AAS53043	Syntenic homolog of Saccharomyces cerevisiae YNL072W (RNH201)	c.892C>T	p.Leu298Phe	41	0	25	12	37	0.324324
VII	946359	C	T	453.19	missense	moderate	AGOS_AGL041C	AGOS_AGL041C	AAS54449	Non-syntenic homolog of Saccharomyces cerevisiae YDR270W (CCC2)	c.2929G>A	p.Asp977Asn	50	0	32	15	47	0.319149
III	441696	A	G	326.19	missense	moderate	NOP9	AGOS_ACR046W	AAS51273	Syntenic homolog of Saccharomyces cerevisiae YJL010C (NOP9)	c.22A>G	p.Lys8Glu	53	0	28	13	41	0.317073
VI	1794575	A	C	577.19	missense	moderate	AGOS_AFR736C	AGOS_AFR736C	AAS54108	Syntenic homolog of Saccharomyces cerevisiae YCL055W (KAR4)	c.422T>G	p.Phe141Cys	47	0	46	21	67	0.313433
VI	1196476	C	T	363.19	missense	moderate	AGOS_AFR420W	AGOS_AFR420W	AAS53791	Syntenic homolog of Saccharomyces cerevisiae YKL203C (TOR2) and YJR066W (TOR1)	c.6112C>T	p.Arg2038Trp	56	0	31	14	45	0.311111
III	78908	C	A	492.19	missense	moderate	AGOS_ACL158W	AGOS_ACL158W	AAS51070	Syntenic homolog of Saccharomyces cerevisiae YDL160C-A	c.61C>A	p.Leu21Ile	60	0	38	17	55	0.309091
IV	266294	G	A	489.19	missense	moderate	AGOS_ADL248C	AGOS_ADL248C	AAS51672	Syntenic homolog of Saccharomyces cerevisiae YIL115C (NUP159)	c.1199C>T	p.Ser400Phe	52	0	41	18	59	0.305085
I	186146	G	A	391.19	missense	moderate	AGOS_AAL088W	AGOS_AAL088W	AAS50278	Syntenic homolog of Saccharomyces cerevisiae YPL160W (CDC60)	c.320G>A	p.Gly107Asp	58	0	32	14	46	0.304348
II	533738	T	A	226.19	missense	moderate	AGOS_ABR080W	AGOS_ABR080W	AAS50850	Syntenic homolog of Saccharomyces cerevisiae YKL051W (SFK1)	c.569T>A	p.Ile190Asn	30	0	23	10	33	0.30303
VI	1720007	C	T	393.19	missense	moderate	AGOS_AFR692C	AGOS_AFR692C	AAS54064	Syntenic homolog of Saccharomyces cerevisiae YDR502C (SAM2) and YLR180W (SAM1)	c.731G>A	p.Gly244Asp	26	0	30	13	43	0.302326
III	456890	C	T	327.19	missense	moderate	AGOS_ACR056W	AGOS_ACR056W	AAS51283	Syntenic homolog of Saccharomyces cerevisiae YKL152C (GPM1)	c.374C>T	p.Ala125Val	45	0	28	12	40	0.3
V	1448394	C	T	355.19	missense	moderate	AGOS_AER423C	AGOS_AER423C	AAS53102	Syntenic homolog of Saccharomyces cerevisiae YNL080C (EOS1)	c.722G>A	p.Cys241Tyr	56	0	33	14	47	0.297872
V	330534	A	C	283.19	missense	moderate	AGOS_AEL160C	AGOS_AEL160C	AAS52525	Syntenic homolog of Saccharomyces cerevisiae YBR276C (PPS1)	c.1496T>G	p.Ile499Arg	40	0	24	10	34	0.294118
VII	1326580	C	T	123.19	missense	moderate	AGOS_AGR138W	AGOS_AGR138W	AAS54628	Syntenic homolog of Saccharomyces cerevisiae YDR077W (SED1) and YER150W (SPI1)	c.695C>T	p.Thr232Ile	12	0	12	5	17	0.294118
III	86009	T	C	246.19	missense	moderate	AGOS_ACL152W	AGOS_ACL152W	AAS51076	Syntenic homolog of Saccharomyces cerevisiae YLR203C (MSS51)	c.313T>C	p.Trp105Arg	28	0	22	9	31	0.290323
V	616033	G	T	345.19	missense	moderate	MED2	AGOS_AEL009C	AAS52676	Syntenic homolog of Saccharomyces cerevisiae YDL005C (MED2)	c.923C>A	p.Ala308Glu	35	0	32	13	45	0.288889
III	735114	G	T	377.19	missense	moderate	AGOS_ACR218W	AGOS_ACR218W	AAS51444	Syntenic homolog of Saccharomyces cerevisiae YFL033C (RIM15)	c.3683G>T	p.Ser1228Ile	47	0	35	14	49	0.285714
IV	798253	G	T	314.19	missense	moderate	AGOS_ADR051C	AGOS_ADR051C	AAS51971	Syntenic homolog of Saccharomyces cerevisiae YBR208C (DUR1,2)	c.3839C>A	p.Ser1280Tyr	58	0	30	12	42	0.285714
V	797843	T	G	419.19	missense	moderate	AGOS_AER085C	AGOS_AER085C	AAS52769	Syntenic homolog of Saccharomyces cerevisiae YKL182W (FAS1)	c.2677A>C	p.Lys893Gln	60	0	38	15	53	0.283019
I	97034	C	T	351.19	missense	moderate	AGOS_AAL146W	AGOS_AAL146W	AAS50220	Syntenic homolog of Saccharomyces cerevisiae YGR184C (UBR1)	c.4526C>T	p.Pro1509Leu	40	0	33	13	46	0.282609
VI	1758138	G	A	314.19	missense	moderate	AGOS_AFR715C	AGOS_AFR715C	AAS54087	Syntenic homolog of Saccharomyces cerevisiae YCL039W (GID7)	c.815C>T	p.Thr272Met	46	0	37	14	51	0.27451
VI	1664784	A	G	231.19	missense	moderate	AGOS_AFR668W	AGOS_AFR668W	AAS54040	Syntenic homolog of Saccharomyces cerevisiae YEL063C (CAN1) and YNL270C (ALP1)	c.1361A>G	p.Asp454Gly	44	0	24	9	33	0.272727
V	1375189	T	C	232.19	missense	moderate	AGOS_AER393C	AGOS_AER393C	AAS53072	Syntenic homolog of Saccharomyces cerevisiae YHR099W (TRA1)	c.10079A>G	p.Tyr3360Cys	25	0	27	10	37	0.27027
V	29913	A	C	213.19	missense	moderate	AGOS_AEL329W	AGOS_AEL329W	AAS52355	Syntenic homolog of Saccharomyces cerevisiae YGR086C (PIL1)	c.598A>C	p.Asn200His	43	0	24	8	32	0.25
VII	198549	TCTCC	T	341.15	frameshift	high	AGOS_AGL272C	AGOS_AGL272C	AAS54219	Syntenic homolog of Saccharomyces cerevisiae YBL099W (ATP1)	c.1035_1038delGGAG	p.Arg347fs	38	0	39	12	51	0.235294
VII	198544	G	GC	350.15	frameshift	high	AGOS_AGL272C	AGOS_AGL272C	AAS54219	Syntenic homolog of Saccharomyces cerevisiae YBL099W (ATP1)	c.1043_1044insG	p.Ala349fs	36	0	37	11	48	0.229167
VII	198567	GC	G	368.15	frameshift	high	AGOS_AGL272C	AGOS_AGL272C	AAS54219	Syntenic homolog of Saccharomyces cerevisiae YBL099W (ATP1)	c.1020delG	p.Leu340fs	39	0	45	13	58	0.224138
VII	198571	G	GA	365.15	frameshift	high	AGOS_AGL272C	AGOS_AGL272C	AAS54219	Syntenic homolog of Saccharomyces cerevisiae YBL099W (ATP1)	c.1016_1017insT	p.His341fs	39	0	46	13	59	0.220339
VII	198530	TCGG	T	305.15	stop_gained&disruptive_inframe_deletion	high	AGOS_AGL272C	AGOS_AGL272C	AAS54219	Syntenic homolog of Saccharomyces cerevisiae YBL099W (ATP1)	c.1055_1057delCCG	p.Ser352_Glu353delinsTer	37	0	39	11	50	0.22
VII	198537	T	TA	308.15	frameshift	high	AGOS_AGL272C	AGOS_AGL272C	AAS54219	Syntenic homolog of Saccharomyces cerevisiae YBL099W (ATP1)	c.1050_1051insT	p.Met351fs	34	0	37	10	47	0.212766
VII	198541	G	GAA	312.15	frameshift	high	AGOS_AGL272C	AGOS_AGL272C	AAS54219	Syntenic homolog of Saccharomyces cerevisiae YBL099W (ATP1)	c.1046_1047insTT	p.Lys350fs	34	0	37	10	47	0.212766
WT_ref: Number of the reads containing the reference sequence in each genomic positioin of WT strain
WT_var: Number of the reads containing the mutated sequence in each genomic position of WT strain
MT_ref: Nnumber of the reads containing the reference sequence in each genomic position of MT strain
MT_var: Number of the reads containing the mutated sequence in each genomic position of MT strain
MT total: Total number of the reads in each genomic position of MT strain

## Sheet: Table S3
Table S3. Gene Ontology (GO) enrichment analysis of the genes containing mutations.
GO id	GO term	Total	Mutated gene	P-value	FDR	over/under
GO:0005524	MF ATP binding	329	135	1.387e-08	1.251e-06	over
GO:0005840	CC ribosome	93	6	7.312e-07	3.2895e-05	under
GO:0006412	BP translation	97	8	4.891e-06	0.0001467	under
GO:0003735	MF structural constituent of ribosome	98	10	7.343e-05	0.0016515	under
GO:0005515	MF protein binding	251	95	0.0001114	0.001686	over
GO:0016887	MF ATPase activity	41	23	0.0001124	0.001686	over
GO:0005622	CC intracellular	66	7	0.001873	0.0240814	under
GO:0003677	MF DNA binding	136	51	0.006143	0.0691087	-
GO:0055114	BP oxidation-reduction process	139	25	0.01541	0.1541	-
GO:0006468	BP protein phosphorylation	93	35	0.02463	0.22167	-
GO:0004842	MF ubiquitin-protein transferase activity	10	6	0.0283	0.231545	-
GO:0004672	MF protein kinase activity	92	34	0.033	0.2475	-
GO:0005739	CC mitochondrion	11	0	0.04319	0.299008	-
GO:0000166	MF nucleotide binding	33	14	0.05017	0.322521	-
GO:0006352	BP DNA-templated transcription, initiation	10	0	0.07152	0.4023	-
GO:0016773	MF phosphotransferase activity, alcohol group as acceptor	10	0	0.07152	0.4023	-
GO:0046983	MF protein dimerization activity	15	1	0.08556	0.452965	-
GO:0004298	MF threonine-type endopeptidase activity	14	1	0.1313	0.522375	-
GO:0005839	CC proteasome core complex	14	1	0.1313	0.522375	-
GO:0006357	BP regulation of transcription from RNA polymerase II promoter	21	9	0.1355	0.522375	-
GO:0006629	BP lipid metabolic process	21	9	0.1355	0.522375	-
GO:0016592	CC mediator complex	21	9	0.1355	0.522375	-
GO:0042626	MF ATPase activity, coupled to transmembrane movement of substances	15	7	0.1393	0.522375	-
GO:0051603	BP proteolysis involved in cellular protein catabolic process	14	1	0.1313	0.522375	-
GO:0016787	MF hydrolase activity	88	30	0.1457	0.52452	-
GO:0004812	MF aminoacyl-tRNA ligase activity	31	12	0.1552	0.537231	-
GO:0016021	CC integral component of membrane	151	33	0.1641	0.547	-
GO:0004553	MF hydrolase activity, hydrolyzing O-glycosyl compounds	11	5	0.1795	0.576964	-
GO:0005506	MF iron ion binding	12	1	0.2003	0.5805	-
GO:0005737	CC cytoplasm	37	6	0.1918	0.5805	-
GO:0006413	BP translational initiation	12	1	0.2003	0.5805	-
GO:0016616	MF oxidoreductase activity, acting on the CH-OH group of donors, NAD or NADP as acceptor	13	1	0.2064	0.5805	-
GO:0006418	BP tRNA aminoacylation for protein translation	27	10	0.2757	0.747794	-
GO:0046872	MF metal ion binding	40	14	0.2825	0.747794	-
GO:0005789	CC endoplasmic reticulum membrane	11	1	0.3078	0.791486	-
GO:0003712	MF transcription cofactor activity	22	8	0.3374	0.8435	-
GO:0005975	BP carbohydrate metabolic process	36	7	0.3524	0.857189	-
GO:0003743	MF translation initiation factor activity	14	2	0.3772	0.880154	-
GO:0015986	BP ATP synthesis coupled proton transport	15	2	0.3814	0.880154	-
GO:0006310	BP DNA recombination	18	3	0.4307	0.969075	-
GO:0003824	MF catalytic activity	78	24	0.4422	0.970683	-
GO:0000981	MF sequence-specific DNA binding RNA polymerase II transcription factor activity	41	13	0.4827	0.987341	-
GO:0008168	MF methyltransferase activity	38	8	0.4687	0.987341	-
GO:0046873	MF metal ion transmembrane transporter activity	10	4	0.4738	0.987341	-
GO:0000030	MF mannosyltransferase activity	10	3	0.7347	1	-
GO:0000287	MF magnesium ion binding	21	5	1	1	-
GO:0000786	CC nucleosome	10	3	0.7347	1	-
GO:0003676	MF nucleic acid binding	144	41	0.7038	1	-
GO:0003700	MF sequence-specific DNA binding transcription factor activity	19	5	1	1	-
GO:0003723	MF RNA binding	60	17	0.7717	1	-
GO:0003899	MF DNA-directed RNA polymerase activity	23	5	0.8139	1	-
GO:0003924	MF GTPase activity	56	14	0.8798	1	-
GO:0005509	MF calcium ion binding	12	3	1	1	-
GO:0005525	MF GTP binding	80	21	1	1	-
GO:0005634	CC nucleus	124	36	0.6093	1	-
GO:0005743	CC mitochondrial inner membrane	12	4	0.7446	1	-
GO:0006260	BP DNA replication	18	5	1	1	-
GO:0006281	BP DNA repair	37	9	0.8532	1	-
GO:0006351	BP transcription, DNA-templated	41	10	0.8601	1	-
GO:0006355	BP regulation of transcription, DNA-templated	99	25	0.8193	1	-
GO:0006364	BP rRNA processing	13	3	1	1	-
GO:0006396	BP RNA processing	13	3	1	1	-
GO:0006486	BP protein glycosylation	15	4	1	1	-
GO:0006508	BP proteolysis	26	7	1	1	-
GO:0006511	BP ubiquitin-dependent protein catabolic process	16	3	0.5815	1	-
GO:0006886	BP intracellular protein transport	37	11	0.7111	1	-
GO:0007165	BP signal transduction	15	4	1	1	-
GO:0008033	BP tRNA processing	12	4	0.7446	1	-
GO:0008270	MF zinc ion binding	103	30	0.6541	1	-
GO:0009055	MF electron carrier activity	10	2	1	1	-
GO:0009058	BP biosynthetic process	29	8	1	1	-
GO:0009378	MF four-way junction helicase activity	15	3	0.7721	1	-
GO:0015078	MF hydrogen ion transmembrane transporter activity	16	3	0.5815	1	-
GO:0016020	CC membrane	119	33	0.8351	1	-
GO:0016192	BP vesicle-mediated transport	29	8	1	1	-
GO:0016491	MF oxidoreductase activity	69	16	0.5852	1	-
GO:0016579	BP protein deubiquitination	14	4	1	1	-
GO:0016757	MF transferase activity, transferring glycosyl groups	17	3	0.5845	1	-
GO:0020037	MF heme binding	10	3	0.7347	1	-
GO:0022857	MF transmembrane transporter activity	58	17	0.6578	1	-
GO:0030001	BP metal ion transport	15	5	0.5662	1	-
GO:0030117	CC membrane coat	10	3	0.7347	1	-
GO:0030170	MF pyridoxal phosphate binding	20	5	1	1	-
GO:0035091	MF phosphatidylinositol binding	13	3	1	1	-
GO:0036459	MF ubiquitinyl hydrolase activity	14	4	1	1	-
GO:0042254	BP ribosome biogenesis	11	3	1	1	-
GO:0043565	MF sequence-specific DNA binding	14	3	0.7713	1	-
GO:0045454	BP cell redox homeostasis	15	4	1	1	-
GO:0050660	MF flavin adenine dinucleotide binding	11	2	0.7379	1	-
GO:0055085	BP transmembrane transport	130	38	0.5495	1	-

## Sheet: Table S4
Table S4. Genes assigned over-represented Gene Ontology (GO).
Over-represented GO id	Accession	Gene id	Product
GO:0005515|GO:0005524	AAS50184	AGOS_AAL182W	AAL182Wp
GO:0005524	AAS50202	AGOS_AAL164C	ATP-dependent RNA helicase DRS1
GO:0005515	AAS50204	AGOS_AAL162C	AAL162Cp
GO:0005515	AAS50209	AGOS_AAL157C	AAL157Cp
GO:0005524	AAS50218	AGOS_AAL148W	AAL148Wp
GO:0005524	AAS50233	AGOS_AAL133W	AAL133Wp
GO:0005515	AAS50247	AGOS_AAL119W	Autophagy-related protein 18
GO:0005515	AAS50250	AGOS_AAL116W	26S proteasome regulatory subunit RPN8
GO:0005524|GO:0016887	AAS50253	AGOS_AAL113W	AAL113Wp
GO:0005515	AAS50269	AGOS_AAL097C	AAL097Cp
GO:0005524	AAS50273	AGOS_AAL093C	AAL093Cp
GO:0005524	AAS50278	AGOS_AAL088W	AAL088Wp
GO:0005515|GO:0005524	AAS50283	AGOS_AAL083W	AAL083Wp
GO:0005524	AAS50286	AGOS_AAL080W	AAL080Wp
GO:0005515	AAS50287	AGOS_AAL079C	AAL079Cp
GO:0005524	AAS50325	AGOS_AAL041C	ATP-dependent rRNA helicase RRP3
GO:0005524	AAS50329	AGOS_AAL037C	Inositol-pentakisphosphate 2-kinase
GO:0005524	AAS50336	AGOS_AAL030C	AAL030Cp
GO:0005524	AAS50337	AGOS_AAL029W	AAL029Wp
GO:0005524|GO:0016887	AAS50338	AGOS_AAL028W	Elongation factor 3
GO:0005515	AAS50357	AGOS_AAL009C	AAL009Cp
GO:0005515	AAS50368	AGOS_AAR003W	AAR003Wp
GO:0005524	AAS50374	AGOS_AAR009W	AAR009Wp
GO:0005524	AAS50390	AGOS_AAR025C	AAR025Cp
GO:0005524	AAS50399	AGOS_AAR034W	AAR034Wp
GO:0005515	AAS50420	AGOS_AAR055W	AAR055Wp
GO:0005515	AAS50422	AGOS_AAR057W	AAR057Wp
GO:0005515	AAS50428	AGOS_AAR063C	AAR063Cp
GO:0005524	AAS50436	AGOS_AAR071W	AAR071Wp
GO:0005515	AAS50443	AGOS_AAR078W	AAR078Wp
GO:0005515	AAS50467	AGOS_AAR102C	AAR102Cp
GO:0005515	AAS50497	AGOS_AAR131W	Pre-mRNA-splicing factor SYF1
GO:0005524	AAS50498	AGOS_AAR132C	AAR132Cp
GO:0005524	AAS50514	AGOS_AAR147W	AAR147Wp
GO:0005524	AAS50529	AGOS_AAR162C	AAR162Cp
GO:0005524	AAS50547	AGOS_AAR180C	AAR180Cp
GO:0005515	AAS50560	AGOS_AAR193C	AAR193Cp
GO:0005515	AAS50576	AGOS_ABL195C	Protein URE2
GO:0005524|GO:0016887	AAS50588	AGOS_ABL183W	ABL183Wp
GO:0005524	AAS50605	AGOS_ABL166W	ABL166Wp
GO:0005515	AAS50621	AGOS_ABL150W	ABL150Wp
GO:0005515	AAS50625	AGOS_ABL146C	COP9 signalosome complex subunit 5
GO:0005524	AAS50628	AGOS_ABL143C	ABL143Cp
GO:0005515	AAS50642	AGOS_ABL129W	ABL129Wp
GO:0005515	AAS50675	AGOS_ABL096W	ABL096Wp
GO:0005524	AAS50683	AGOS_ABL088C	ABL088Cp
GO:0005524	AAS50716	AGOS_ABL055C	ABL055Cp
GO:0005515	AAS50727	AGOS_ABL044C	ABL044Cp
GO:0005524	AAS50730	AGOS_ABL041W	ABL041Wp
GO:0005524	AAS50737	AGOS_ABL034W	ABL034Wp
GO:0005524	AAS50743	AGOS_ABL028W	ABL028Wp
GO:0005515	AAS50745	AGOS_ABL026W	ABL026Wp
GO:0005515	AAS50747	AGOS_ABL024W	ABL024Wp
GO:0005515	AAS50756	AGOS_ABL015C	ABL015Cp
GO:0005515|GO:0005524	AAS50760	AGOS_ABL011C	ABL011Cp
GO:0005515	AAS50766	AGOS_ABL005C	ABL005Cp
GO:0005515	AAS50778	AGOS_ABR008C	Class E vacuolar protein-sorting machinery protein HSE1
GO:0005524	AAS50784	AGOS_ABR014W	Serine/threonine-protein kinase STE20
GO:0005515	AAS50786	AGOS_ABR016C	ABR016Cp
GO:0005524	AAS50789	AGOS_ABR019C	ABR019Cp
GO:0005524	AAS50792	AGOS_ABR022C	ABR022Cp
GO:0005515	AAS50805	AGOS_ABR035C	ABR035Cp
GO:0005524|GO:0016887	AAS50806	AGOS_ABR036W	ABR036Wp
GO:0005515	AAS50852	AGOS_ABR082W	ABR082Wp
GO:0005524	AAS50858	AGOS_ABR088C	ABR088Cp
GO:0005515	AAS50872	AGOS_ABR101C	Ribosome biogenesis protein ERB1
GO:0005515	AAS50879	AGOS_ABR108C	Serine/threonine-protein kinase MEC1
GO:0005524|GO:0016887	AAS50896	AGOS_ABR125C	ABR125Cp
GO:0005524|GO:0016887	AAS50897	AGOS_ABR126W	ABR126Wp
GO:0005515	AAS50905	AGOS_ABR134C	Pro-apoptotic serine protease NMA111
GO:0005515	AAS50907	AGOS_ABR136W	Histone-lysine N-methyltransferase, H3 lysine-4 specific
GO:0005524	AAS50908	AGOS_ABR137W	ABR137Wp
GO:0005524|GO:0016887	AAS50910	AGOS_ABR139W	ABR139Wp
GO:0005524	AAS50913	AGOS_ABR142W	ABR142Wp
GO:0005515	AAS50921	AGOS_ABR149W	ABR149Wp
GO:0005524	AAS50929	AGOS_ABR157W	Carbamoyl-phosphate synthase arginine-specific large chain
GO:0005524	AAS50941	AGOS_ABR169W	ATP synthase subunit beta
GO:0005524	AAS50949	AGOS_ABR177C	Serine/threonine-protein kinase BUR1
GO:0005524	AAS50964	AGOS_ABR192W	ABR192Wp
GO:0005515	AAS50979	AGOS_ABR206W	ABR206Wp
GO:0005515	AAS50984	AGOS_ABR211C	ABR211Cp
GO:0005524	AAS51037	AGOS_ACL191C	ACL191Cp
GO:0005515	AAS51041	AGOS_ACL187W	ACL187Wp
GO:0005524	AAS51043	AGOS_ACL185C	ACL185Cp
GO:0005524	AAS51073	AGOS_ACL155W	DNA ligase
GO:0005524	AAS51107	AGOS_ACL121C	ACL121Cp
GO:0005515	AAS51108	AGOS_ACL120W	ACL120Wp
GO:0005515	AAS51112	AGOS_ACL116W	ACL116Wp
GO:0005524	AAS51124	AGOS_ACL104C	ACL104Cp
GO:0005515	AAS51129	AGOS_ACL099W	ACL099Wp
GO:0005524|GO:0016887	AAS51156	AGOS_ACL072C	ACL072Cp
GO:0005515	AAS51166	AGOS_ACL062C	ACL062Cp
GO:0005524	AAS51174	AGOS_ACL054W	Serine/threonine-protein kinase ATG1
GO:0005524	AAS51175	AGOS_ACL053C	ACL053Cp
GO:0005524	AAS51189	AGOS_ACL039W	ACL039Wp
GO:0005515|GO:0005524	AAS51222	AGOS_ACL006W	ACL006Wp
GO:0005515	AAS51232	AGOS_ACR005W	ACR005Wp
GO:0005524	AAS51235	AGOS_ACR008W	DNA ligase 4
GO:0005524	AAS51237	AGOS_ACR010C	Kinesin-like protein CIN8
GO:0005515	AAS51243	AGOS_ACR016W	ACR016Wp
GO:0005515	AAS51244	AGOS_ACR017W	Histone acetyltransferase type B subunit 2
GO:0005524|GO:0016887	AAS51249	AGOS_ACR022W	ACR022Wp
GO:0005515	AAS51266	AGOS_ACR039C	ACR039Cp
GO:0005524	AAS51267	AGOS_ACR040W	ATP-dependent RNA helicase DBP4
GO:0005524	AAS51272	AGOS_ACR045W	ACR045Wp
GO:0005524|GO:0016887	AAS51277	AGOS_ACR050C	ACR050Cp
GO:0005524	AAS51294	AGOS_ACR068W	ACR068Wp
GO:0005524	AAS51296	AGOS_ACR070W	ACR070Wp
GO:0005524	AAS51304	AGOS_ACR078W	ATP-dependent RNA helicase DBP5
GO:0005515	AAS51309	AGOS_ACR083C	ACR083Cp
GO:0005524	AAS51315	AGOS_ACR089C	ACR089Cp
GO:0005515	AAS51317	AGOS_ACR091W	Probable cytosolic iron-sulfur protein assembly protein 1
GO:0005515	AAS51323	AGOS_ACR097W	ACR097Wp
GO:0005524	AAS51328	AGOS_ACR102W	ACR102Wp
GO:0005515	AAS51342	AGOS_ACR116W	ACR116Wp
GO:0005524	AAS51343	AGOS_ACR117W	ACR117Wp
GO:0005524	AAS51345	AGOS_ACR119W	ACR119Wp
GO:0005524|GO:0016887	AAS51354	AGOS_ACR128C	ACR128Cp
GO:0005524	AAS51359	AGOS_ACR133C	ACR133Cp
GO:0005515	AAS51363	AGOS_ACR137W	Pre-mRNA-splicing factor PRP46
GO:0005515|GO:0005524	AAS51368	AGOS_ACR142W	ACR142Wp
GO:0005524	AAS51371	AGOS_ACR145W	Kinesin-like protein KIP2
GO:0005524	AAS51381	AGOS_ACR155W	Ribonucleoside-diphosphate reductase
GO:0005515	AAS51391	AGOS_ACR165W	ACR165Wp
GO:0005515	AAS51392	AGOS_ACR166W	ACR166Wp
GO:0005515	AAS51394	AGOS_ACR168W	ACR168Wp
GO:0005515	AAS51399	AGOS_ACR173W	ACR173Wp
GO:0005524	AAS51417	AGOS_ACR191C	ACR191Cp
GO:0005515	AAS51420	AGOS_ACR194C	WD repeat-containing protein ACR194C
GO:0005524	AAS51422	AGOS_ACR196C	ACR196Cp
GO:0005524	AAS51423	AGOS_ACR197W	ATP-dependent RNA helicase DHH1
GO:0005515	AAS51425	AGOS_ACR199C	Protein transport protein SEC13
GO:0005524	AAS51426	AGOS_ACR200C	ACR200Cp
GO:0005524	AAS51436	AGOS_ACR210C	ACR210Cp
GO:0005524	AAS51444	AGOS_ACR218W	ACR218Wp
GO:0005524	AAS51445	AGOS_ACR219W	ACR219Wp
GO:0005524	AAS51452	AGOS_ACR226W	ACR226Wp
GO:0005524	AAS51454	AGOS_ACR228C	Kinesin-like protein KIP1
GO:0005515	AAS51456	AGOS_ACR230C	ACR230Cp
GO:0005524	AAS51459	AGOS_ACR233W	ACR233Wp
GO:0005515	AAS51466	AGOS_ACR240W	ACR240Wp
GO:0005524	AAS51475	AGOS_ACR249C	ACR249Cp
GO:0005524	AAS51479	AGOS_ACR253C	ATP-dependent RNA helicase eIF4A
GO:0005524|GO:0016887	AAS51484	AGOS_ACR258W	Dynein heavy chain, cytoplasmic
GO:0005524	AAS51489	AGOS_ACR263C	ACR263Cp
GO:0005515	AAS51492	AGOS_ACR266W	ACR266Wp
GO:0005515	AAS51493	AGOS_ACR267C	ACR267Cp
GO:0005524	AAS51507	AGOS_ACR281C	ACR281Cp
GO:0005524	AAS51510	AGOS_ACR284C	ACR284Cp
GO:0005524	AAS51512	AGOS_ACR286C	ACR286Cp
GO:0005515	AAS51514	AGOS_ACR288W	Glucose-repressible alcohol dehydrogenase transcriptional effector
GO:0005524	AAS51531	AGOS_ADL389W	ADL389Wp
GO:0005515	AAS51533	AGOS_ADL387C	Potential protein lysine methyltransferase SET5
GO:0005524	AAS51540	AGOS_ADL380W	ADL380Wp
GO:0005524	AAS51547	AGOS_ADL373W	ADL373Wp
GO:0005515	AAS51570	AGOS_ADL349W	ADL349Wp
GO:0005524	AAS51574	AGOS_ADL345C	ADL345Cp
GO:0005515	AAS51575	AGOS_ADL344W	ADL344Wp
GO:0005515	AAS51598	AGOS_ADL322C	ADL322Cp
GO:0005524	AAS51604	AGOS_ADL316C	ADL316Cp
GO:0005524	AAS51605	AGOS_ADL315C	ADL315Cp
GO:0005524	AAS51615	AGOS_ADL305C	ADL305Cp
GO:0005524	AAS51617	AGOS_ADL303C	ADL303Cp
GO:0005515	AAS51632	AGOS_ADL288C	ADL288Cp
GO:0005524	AAS51637	AGOS_ADL283W	ADL283Wp
GO:0005515	AAS51641	AGOS_ADL279W	ADL279Wp
GO:0005524	AAS51647	AGOS_ADL273C	ATP-dependent RNA helicase DED1
GO:0005515	AAS51676	AGOS_ADL244W	ADL244Wp
GO:0005524	AAS51683	AGOS_ADL237C	ADL237Cp
GO:0005515	AAS51702	AGOS_ADL218C	ADL218Cp
GO:0005524	AAS51703	AGOS_ADL217W	ADL217Wp
GO:0005515	AAS51734	AGOS_ADL186C	Restriction of telomere capping protein 1
GO:0005515	AAS51736	AGOS_ADL184W	Polyadenylation factor subunit 2
GO:0005524	AAS51737	AGOS_ADL183C	ADL183Cp
GO:0005524	AAS51752	AGOS_ADL168C	ADL168Cp
GO:0005515	AAS51771	AGOS_ADL149W	ADL149Wp
GO:0005515	AAS51777	AGOS_ADL143W	ADL143Wp
GO:0005515	AAS51778	AGOS_ADL142C	ADL142Cp
GO:0005515	AAS51785	AGOS_ADL135C	ADL135Cp
GO:0005515	AAS51805	AGOS_ADL115W	ADL115Wp
GO:0005524	AAS51811	AGOS_ADL109W	ADL109Wp
GO:0005524	AAS51818	AGOS_ADL102C	ADL102Cp
GO:0005524	AAS51822	AGOS_ADL098C	ADL098Cp
GO:0005515	AAS51823	AGOS_ADL097W	ADL097Wp
GO:0005515	AAS51837	AGOS_ADL083C	ADL083Cp
GO:0005515	AAS51838	AGOS_ADL082C	ADL082Cp
GO:0005524	AAS51863	AGOS_ADL057W	Ribonucleoside-diphosphate reductase
GO:0005515	AAS51865	AGOS_ADL055C	ADL055Cp
GO:0005524	AAS51867	AGOS_ADL053C	ADL053Cp
GO:0005524	AAS51877	AGOS_ADL043C	ADL043Cp
GO:0005524	AAS51881	AGOS_ADL039C	ADL039Cp
GO:0005515	AAS51882	AGOS_ADL038W	ADL038Wp
GO:0005524|GO:0016887	AAS51895	AGOS_ADL026W	ADL026Wp
GO:0005524	AAS51897	AGOS_ADL024C	ATP-dependent RNA helicase ROK1
GO:0005515	AAS51908	AGOS_ADL013C	ADL013Cp
GO:0005515	AAS51929	AGOS_ADR009W	ADR009Wp
GO:0005524	AAS51931	AGOS_ADR011C	ATP-dependent DNA helicase MPH1
GO:0005515	AAS51938	AGOS_ADR018C	Actin cytoskeleton-regulatory complex protein PAN1
GO:0005524	AAS51945	AGOS_ADR025W	ADR025Wp
GO:0005524	AAS51953	AGOS_ADR033W	ADR033Wp
GO:0005524|GO:0016887	AAS51961	AGOS_ADR041W	ADR041Wp
GO:0005524	AAS51971	AGOS_ADR051C	ADR051Cp
GO:0005524	AAS51978	AGOS_ADR058C	ADR058Cp
GO:0005515	AAS51981	AGOS_ADR061C	Antagonist of mitotic exit network protein 1
GO:0005515	AAS51997	AGOS_ADR077C	ADR077Cp
GO:0005524	AAS52003	AGOS_ADR083W	T-complex protein 1 subunit delta
GO:0005515	AAS52010	AGOS_ADR090W	ADR090Wp
GO:0005524	AAS52022	AGOS_ADR102W	V-type proton ATPase catalytic subunit A
GO:0005515	AAS52028	AGOS_ADR108C	ADR108Cp
GO:0005524|GO:0016887	AAS52031	AGOS_ADR111W	ADR111Wp
GO:0005524	AAS52033	AGOS_ADR113W	ADR113Wp
GO:0005524	AAS52037	AGOS_ADR117W	ADR117Wp
GO:0005524	AAS52060	AGOS_ADR140C	ADR140Cp
GO:0005524	AAS52065	AGOS_ADR145C	ADR145Cp
GO:0005515	AAS52067	AGOS_ADR147C	ADR147Cp
GO:0005515	AAS52070	AGOS_ADR150C	ADR150Cp
GO:0005515	AAS52071	AGOS_ADR151W	ADR151Wp
GO:0005515	AAS52080	AGOS_ADR159C	ADR159Cp
GO:0005524	AAS52084	AGOS_ADR163W	ADR163Wp
GO:0005524	AAS52085	AGOS_ADR164C	ADR164Cp
GO:0005524	AAS52088	AGOS_ADR167W	ADR167Wp
GO:0005524	AAS52089	AGOS_ADR168C	DNA mismatch repair protein MSH3
GO:0005524	AAS52095	AGOS_ADR174C	ADR174Cp
GO:0005515	AAS52096	AGOS_ADR176W	Nuclear distribution protein PAC1
GO:0005515	AAS52102	AGOS_ADR182W	ADR182Wp
GO:0005515	AAS52114	AGOS_ADR194C	ADR194Cp
GO:0005524	AAS52124	AGOS_ADR204W	ADR204Wp
GO:0005515	AAS52150	AGOS_ADR230W	Protein DIA2
GO:0005515	AAS52157	AGOS_ADR237C	ADR237Cp
GO:0005515	AAS52162	AGOS_ADR242C	ADR242Cp
GO:0005524	AAS52173	AGOS_ADR253W	ADR253Wp
GO:0005524	AAS52180	AGOS_ADR260C	ATP-dependent RNA helicase SUB2
GO:0005515	AAS52184	AGOS_ADR264C	Eukaryotic translation initiation factor 3 subunit I
GO:0005515	AAS52196	AGOS_ADR276W	ADR276Wp
GO:0005524	AAS52208	AGOS_ADR288W	Uridine kinase
GO:0005524	AAS52213	AGOS_ADR293C	ADR293Cp
GO:0005515	AAS52219	AGOS_ADR298W	ADR298Wp
GO:0005524	AAS52221	AGOS_ADR300C	ADR300Cp
GO:0005524	AAS52222	AGOS_ADR302W	ADR302Wp
GO:0005524	AAS52229	AGOS_ADR309W	Helicase SWR1
GO:0005524	AAS52233	AGOS_ADR313W	ADR313Wp
GO:0005524	AAS52237	AGOS_ADR317C	ADR317Cp
GO:0005515|GO:0005524	AAS52274	AGOS_ADR354W	ADR354Wp
GO:0005524	AAS52283	AGOS_ADR363C	ADR363Cp
GO:0005515	AAS52286	AGOS_ADR366W	ADR366Wp
GO:0005515|GO:0005524	AAS52299	AGOS_ADR379C	ADR379Cp
GO:0005515	AAS52301	AGOS_ADR381C	ADR381Cp
GO:0005515	AAS52308	AGOS_ADR388C	ADR388Cp
GO:0005515	AAS52313	AGOS_ADR394W	Protein VTS1
GO:0005515	AAS52328	AGOS_ADR409W	ADR409Wp
GO:0005515	AAS52335	AGOS_ADR416W	ADR416Wp
GO:0005524	AAS52346	AGOS_AEL338C	AEL338Cp
GO:0005524	AAS52354	AGOS_AEL330C	Serine/threonine-protein kinase ISR1
GO:0005515	AAS52357	AGOS_AEL327W	AEL327Wp
GO:0005515	AAS52370	AGOS_AEL314W	Mitochondrial division protein 1
GO:0005524	AAS52374	AGOS_AEL310C	AEL310Cp
GO:0005515|GO:0005524	AAS52378	AGOS_AEL306C	Myosin-1
GO:0005524	AAS52387	AGOS_AEL297W	AEL297Wp
GO:0005515	AAS52392	AGOS_AEL292W	AEL292Wp
GO:0005515	AAS52393	AGOS_AEL291C	AEL291Cp
GO:0005524	AAS52400	AGOS_AEL284C	AEL284Cp
GO:0005515	AAS52403	AGOS_AEL281C	AEL281Cp
GO:0005515	AAS52415	AGOS_AEL269C	AEL269Cp
GO:0005524|GO:0016887	AAS52419	AGOS_AEL265W	AEL265Wp
GO:0005524	AAS52427	AGOS_AEL258W	AEL258Wp
GO:0005524	AAS52429	AGOS_AEL256C	AEL256Cp
GO:0005515	AAS52435	AGOS_AEL250C	AEL250Cp
GO:0005515	AAS52439	AGOS_AEL246C	AEL246Cp
GO:0005524	AAS52441	AGOS_AEL244W	AEL244Wp
GO:0005515	AAS52444	AGOS_AEL241W	AEL241Wp
GO:0005524	AAS52455	AGOS_AEL230W	AEL230Wp
GO:0005515	AAS52459	AGOS_AEL226W	AEL226Wp
GO:0005515	AAS52460	AGOS_AEL225C	AEL225Cp
GO:0005515	AAS52461	AGOS_AEL224W	AEL224Wp
GO:0005524|GO:0016887	AAS52462	AGOS_AEL223C	AEL223Cp
GO:0005524	AAS52480	AGOS_AEL205W	Serine/threonine-protein kinase CLA4
GO:0005524	AAS52489	AGOS_AEL196W	AEL196Wp
GO:0005524	AAS52500	AGOS_AEL185C	AEL185Cp
GO:0005515	AAS52501	AGOS_AEL184W	AEL184Wp
GO:0005524	AAS52504	AGOS_AEL181C	AEL181Cp
GO:0005524	AAS52506	AGOS_AEL179W	AEL179Wp
GO:0005524	AAS52512	AGOS_AEL173W	AEL173Wp
GO:0005515	AAS52532	AGOS_AEL153W	AEL153Wp
GO:0005524	AAS52536	AGOS_AEL149C	AEL149Cp
GO:0005515	AAS52550	AGOS_AEL135C	AEL135Cp
GO:0005515	AAS52557	AGOS_AEL128C	Histone-lysine N-methyltransferase, H3 lysine-36 specific
GO:0005524	AAS52565	AGOS_AEL120W	AEL120Wp
GO:0005524	AAS52567	AGOS_AEL118C	Probable serine/threonine-protein kinase HAL5-like
GO:0005524	AAS52570	AGOS_AEL115C	AEL115Cp
GO:0005524	AAS52579	AGOS_AEL106W	AEL106Wp
GO:0005524	AAS52599	AGOS_AEL086W	ATP-dependent RNA helicase DBP10
GO:0005524	AAS52602	AGOS_AEL083W	AEL083Wp
GO:0005524	AAS52620	AGOS_AEL065C	AEL065Cp
GO:0005524	AAS52631	AGOS_AEL054C	AEL054Cp
GO:0005515	AAS52637	AGOS_AEL048W	Vacuolar protein 8
GO:0005524|GO:0016887	AAS52653	AGOS_AEL032W	AEL032Wp
GO:0005524	AAS52664	AGOS_AEL021C	AEL021Cp
GO:0005524	AAS52665	AGOS_AEL020W	AEL020Wp
GO:0005515	AAS52668	AGOS_AEL017W	AEL017Wp
GO:0005524	AAS52674	AGOS_AEL011W	AEL011Wp
GO:0005515	AAS52678	AGOS_AEL007W	AEL007Wp
GO:0005524	AAS52711	AGOS_AER027W	ATP-dependent RNA helicase MAK5
GO:0005524	AAS52727	AGOS_AER043C	AER043Cp
GO:0005515	AAS52733	AGOS_AER049W	AER049Wp
GO:0005524	AAS52749	AGOS_AER065C	AER065Cp
GO:0005524	AAS52751	AGOS_AER067C	AER067Cp
GO:0005515	AAS52752	AGOS_AER068C	AER068Cp
GO:0005515	AAS52765	AGOS_AER081C	AER081Cp
GO:0005524|GO:0016887	AAS52775	AGOS_AER091W	AER091Wp
GO:0005515|GO:0005524	AAS52778	AGOS_AER094C	AER094Cp
GO:0005515	AAS52788	AGOS_AER104W	AER104Wp
GO:0005524	AAS52789	AGOS_AER105W	AER105Wp
GO:0005515	AAS52798	AGOS_AER114W	AER114Wp
GO:0005524	AAS52799	AGOS_AER115W	AER115Wp
GO:0005524	AAS52816	AGOS_AER133C	AER133Cp
GO:0005515	AAS52823	AGOS_AER140C	AER140Cp
GO:0005524	AAS52826	AGOS_AER143W	AER143Wp
GO:0005515	AAS52828	AGOS_AER145W	AER145Wp
GO:0005524	AAS52851	AGOS_AER169C	AER169Cp
GO:0005515	AAS52854	AGOS_AER172C	AER172Cp
GO:0005524	AAS52859	AGOS_AER178W	AER178Wp
GO:0005524	AAS52869	AGOS_AER188C	AER188Cp
GO:0005524|GO:0016887	AAS52871	AGOS_AER190W	AER190Wp
GO:0005515	AAS52874	AGOS_AER193W	AER193Wp
GO:0005524	AAS52876	AGOS_AER195C	AER195Cp
GO:0005524	AAS52897	AGOS_AER216C	AER216Cp
GO:0005515	AAS52901	AGOS_AER220C	AER220Cp
GO:0005524	AAS52903	AGOS_AER222C	AER222Cp
GO:0005524	AAS52904	AGOS_AER223C	AER223Cp
GO:0005515	AAS52906	AGOS_AER225W	AER225Wp
GO:0005524	AAS52911	AGOS_AER230C	Argininosuccinate synthase
GO:0005524	AAS52913	AGOS_AER232C	AER232Cp
GO:0005515	AAS52932	AGOS_AER251W	Protein ESC2
GO:0005524	AAS52935	AGOS_AER254W	AER254Wp
GO:0005515	AAS52936	AGOS_AER255C	AER255Cp
GO:0005515	AAS52944	AGOS_AER263C	AER263Cp
GO:0005524	AAS52945	AGOS_AER264C	AER264Cp
GO:0005515	AAS52959	AGOS_AER278W	AER278Wp
GO:0005515	AAS52960	AGOS_AER279W	Coupling of ubiquitin conjugation to ER degradation protein 1
GO:0005515	AAS52961	AGOS_AER280C	AER280Cp
GO:0005515	AAS52978	AGOS_AER297C	Histone acetyltransferase GCN5
GO:0005524	AAS52982	AGOS_AER301C	ATP-dependent RNA helicase DBP8
GO:0005515	AAS52998	AGOS_AER318C	AER318Cp
GO:0005524	AAS53015	AGOS_AER335W	AER335Wp
GO:0005515	AAS53017	AGOS_AER337W	Ribosome biogenesis protein YTM1
GO:0005515	AAS53022	AGOS_AER342C	pH-response regulator protein palA/RIM20
GO:0005524	AAS53028	AGOS_AER348C	AER348Cp
GO:0005524	AAS53030	AGOS_AER350W	GMP synthase
GO:0005524	AAS53034	AGOS_AER354W	AER354Wp
GO:0005515	AAS53041	AGOS_AER361C	AER361Cp
GO:0005524	AAS53042	AGOS_AER362W	Lysyl-tRNA synthetase
GO:0005515	AAS53049	AGOS_AER369C	AER369Cp
GO:0005515|GO:0005524	AAS53055	AGOS_AER375C	AER375Cp
GO:0005515	AAS53067	AGOS_AER388C	Palmitoyltransferase AKR1
GO:0005515	AAS53072	AGOS_AER393C	AER393Cp
GO:0005524	AAS53073	AGOS_AER394W	AER394Wp
GO:0005515	AAS53079	AGOS_AER400C	AER400Cp
GO:0005524	AAS53086	AGOS_AER407C	AER407Cp
GO:0005524	AAS53087	AGOS_AER408W	ATP-dependent RNA helicase FAL1
GO:0005524	AAS53089	AGOS_AER410W	DNA topoisomerase 2
GO:0005524	AAS53094	AGOS_AER415W	AER415Wp
GO:0005515	AAS53095	AGOS_AER416C	Actin cytoskeleton-regulatory complex protein END3
GO:0005524	AAS53100	AGOS_AER421W	AER421Wp
GO:0005515	AAS53118	AGOS_AER439W	AER439Wp
GO:0005524	AAS53120	AGOS_AER441C	AER441Cp
GO:0005515	AAS53127	AGOS_AER448W	AER448Wp
GO:0005524	AAS53153	AGOS_AFL221C	ATP-dependent RNA helicase DBP2
GO:0005524	AAS53157	AGOS_AFL217C	AFL217Cp
GO:0005524	AAS53168	AGOS_AFL206C	AFL206Cp
GO:0005524	AAS53175	AGOS_AFL199C	AFL199Cp
GO:0005515	AAS53180	AGOS_AFL194W	AFL194Wp
GO:0005515|GO:0005524	AAS53186	AGOS_AFL188C	AFL188Cp
GO:0005524	AAS53215	AGOS_AFL159W	AFL159Wp
GO:0005515	AAS53217	AGOS_AFL157C	AFL157Cp
GO:0005515	AAS53224	AGOS_AFL150C	AFL150Cp
GO:0005524	AAS53226	AGOS_AFL148C	Heat shock protein HSP82
GO:0005515	AAS53228	AGOS_AFL146W	AFL146Wp
GO:0005524	AAS53231	AGOS_AFL143C	AFL143Cp
GO:0005524	AAS53232	AGOS_AFL142W	RuvB-like helicase 2
GO:0005524|GO:0016887	AAS53243	AGOS_AFL131W	AFL131Wp
GO:0005524|GO:0016887	AAS53253	AGOS_AFL121W	Lon protease homolog 2, peroxisomal
GO:0005515	AAS53256	AGOS_AFL118W	AFL118Wp
GO:0005524	AAS53261	AGOS_AFL113C	AFL113Cp
GO:0005524	AAS53272	AGOS_AFL102W	ATP-dependent RNA helicase MRH4, mitochondrial
GO:0005524	AAS53273	AGOS_AFL101C	Spindle assembly checkpoint kinase
GO:0005515	AAS53274	AGOS_AFL100W	AFL100Wp
GO:0005524	AAS53281	AGOS_AFL091W	AFL091Wp
GO:0005524	AAS53282	AGOS_AFL090W	AFL090Wp
GO:0005524	AAS53292	AGOS_AFL080W	ATP-dependent RNA helicase DBP3
GO:0005524	AAS53304	AGOS_AFL068C	AFL068Cp
GO:0005515	AAS53316	AGOS_AFL056C	AFL056Cp
GO:0005524	AAS53332	AGOS_AFL040W	AFL040Wp
GO:0005515	AAS53334	AGOS_AFL038C	AFL038Cp
GO:0005524	AAS53345	AGOS_AFL027C	Pre-mRNA-processing ATP-dependent RNA helicase PRP5
GO:0005515	AAS53348	AGOS_AFL024W	AFL024Wp
GO:0005515	AAS53350	AGOS_AFL022W	AFL022Wp
GO:0005515	AAS53358	AGOS_AFL014C	AFL014Cp
GO:0005515	AAS53363	AGOS_AFL009C	AFL009Cp
GO:0005515	AAS53365	AGOS_AFL007C	AFL007Cp
GO:0005515	AAS53366	AGOS_AFL006C	AFL006Cp
GO:0005524|GO:0016887	AAS53384	AGOS_AFR013C	Lon protease homolog, mitochondrial
GO:0005524	AAS53390	AGOS_AFR019W	AFR019Wp
GO:0005524	AAS53406	AGOS_AFR035W	Serine/threonine-protein kinase CBK1
GO:0005524	AAS53411	AGOS_AFR040W	AFR040Wp
GO:0005524	AAS53438	AGOS_AFR067W	AFR067Wp
GO:0005524	AAS53447	AGOS_AFR076W	AFR076Wp
GO:0005515	AAS53448	AGOS_AFR077W	AFR077Wp
GO:0005524	AAS53453	AGOS_AFR082C	ATP-dependent RNA helicase DBP7
GO:0005524	AAS53463	AGOS_AFR092W	AFR092Wp
GO:0005524	AAS53464	AGOS_AFR093W	AFR093Wp
GO:0005524	AAS53470	AGOS_AFR099C	AFR099Cp
GO:0005515	AAS53474	AGOS_AFR103W	Increased rDNA silencing protein 4
GO:0005515	AAS53486	AGOS_AFR115W	AFR115Wp
GO:0005515	AAS53511	AGOS_AFR140C	AFR140Cp
GO:0005524	AAS53521	AGOS_AFR150C	AFR150Cp
GO:0005524|GO:0016887	AAS53523	AGOS_AFR152C	AFR152Cp
GO:0005524	AAS53526	AGOS_AFR155W	AFR155Wp
GO:0005524|GO:0016887	AAS53529	AGOS_AFR158W	AFR158Wp
GO:0005515	AAS53539	AGOS_AFR168W	AFR168Wp
GO:0005515	AAS53540	AGOS_AFR169W	AFR169Wp
GO:0005524|GO:0016887	AAS53549	AGOS_AFR178W	AFR178Wp
GO:0005524	AAS53559	AGOS_AFR188W	AFR188Wp
GO:0005515	AAS53566	AGOS_AFR195W	AFR195Wp
GO:0005515	AAS53570	AGOS_AFR199C	AFR199Cp
GO:0005524	AAS53576	AGOS_AFR205C	AFR205Cp
GO:0005524	AAS53591	AGOS_AFR220W	DNA repair protein RAD5
GO:0005524	AAS53593	AGOS_AFR222W	AFR222Wp
GO:0005515	AAS53594	AGOS_AFR223W	AFR223Wp
GO:0005524	AAS53597	AGOS_AFR226C	AFR226Cp
GO:0005524|GO:0016887	AAS53603	AGOS_AFR232C	AFR232Cp
GO:0005515	AAS53613	AGOS_AFR242C	AFR242Cp
GO:0005524	AAS53635	AGOS_AFR264W	AFR264Wp
GO:0005515	AAS53644	AGOS_AFR273W	AFR273Wp
GO:0005524	AAS53650	AGOS_AFR279C	AFR279Cp
GO:0005524	AAS53651	AGOS_AFR280W	AFR280Wp
GO:0005515	AAS53656	AGOS_AFR285C	AFR285Cp
GO:0005524	AAS53663	AGOS_AFR292W	Phosphoenolpyruvate carboxykinase
GO:0005515	AAS53680	AGOS_AFR309C	AFR309Cp
GO:0005515	AAS53688	AGOS_AFR317C	AFR317Cp
GO:0005515	AAS53691	AGOS_AFR320W	AFR320Wp
GO:0005524|GO:0016887	AAS53697	AGOS_AFR326W	AFR326Wp
GO:0005524	AAS53706	AGOS_AFR335C	AFR335Cp
GO:0005524	AAS53726	AGOS_AFR355C	AFR355Cp
GO:0005515	AAS53729	AGOS_AFR358W	AFR358Wp
GO:0005524	AAS53742	AGOS_AFR371W	AFR371Wp
GO:0005524	AAS53743	AGOS_AFR372W	AFR372Wp
GO:0005524	AAS53748	AGOS_AFR377C	Serine/threonine-protein kinase PKH3
GO:0005524	AAS53758	AGOS_AFR387C	AFR387Cp
GO:0005524	AAS53760	AGOS_AFR389C	AFR389Cp
GO:0005524|GO:0016887	AAS53765	AGOS_AFR394W	AFR394Wp
GO:0005524	AAS53783	AGOS_AFR412C	AFR412Cp
GO:0005524	AAS53789	AGOS_AFR418W	AFR418Wp
GO:0005515	AAS53791	AGOS_AFR420W	AFR420Wp
GO:0005524	AAS53793	AGOS_AFR422W	AFR422Wp
GO:0005524|GO:0016887	AAS53803	AGOS_AFR432W	AFR432Wp
GO:0005515	AAS53809	AGOS_AFR438W	AFR438Wp
GO:0005524	AAS53823	AGOS_AFR452C	AFR452Cp
GO:0005515	AAS53824	AGOS_AFR453W	Peroxisomal targeting signal receptor
GO:0005524	AAS53887	AGOS_AFR516W	AFR516Wp
GO:0005515	AAS53896	AGOS_AFR525C	AFR525Cp
GO:0005515	AAS53907	AGOS_AFR536W	AFR536Wp
GO:0005524	AAS53908	AGOS_AFR537W	AFR537Wp
GO:0005524	AAS53917	AGOS_AFR546W	AFR546Wp
GO:0005515|GO:0005524	AAS53933	AGOS_AFR562C	AFR562Cp
GO:0016887	AAS53938	AGOS_AFR567W	AFR567Wp
GO:0005515	AAS53953	AGOS_AFR582W	AFR582Wp
GO:0005524	AAS53974	AGOS_AFR603C	AFR603Cp
GO:0005524	AAS53992	AGOS_AFR621C	AFR621Cp
GO:0005515	AAS54005	AGOS_AFR634W	AFR634Wp
GO:0005524	AAS54011	AGOS_AFR640W	AFR640Wp
GO:0005515	AAS54027	AGOS_AFR655C	AFR655Cp
GO:0005515	AAS54035	AGOS_AFR663W	AFR663Wp
GO:0005524|GO:0016887	AAS54055	AGOS_AFR683C	AFR683Cp
GO:0005515	AAS54061	AGOS_AFR689W	AFR689Wp
GO:0005515	AAS54062	AGOS_AFR690C	AFR690Cp
GO:0005524	AAS54068	AGOS_AFR696C	AFR696Cp
GO:0005515	AAS54069	AGOS_AFR697C	AFR697Cp
GO:0005515	AAS54087	AGOS_AFR715C	AFR715Cp
GO:0005524	AAS54088	AGOS_AFR716C	AFR716Cp
GO:0005524	AAS54096	AGOS_AFR724C	AFR724Cp
GO:0005524	AAS54101	AGOS_AFR729C	AFR729Cp
GO:0005524|GO:0016887	AAS54145	AGOS_AGL346W	AGL346Wp
GO:0005524|GO:0016887	AAS54156	AGOS_AGL335W	Iron-sulfur clusters transporter ATM1, mitochondrial
GO:0005515	AAS54190	AGOS_AGL301C	AGL301Cp
GO:0005515	AAS54191	AGOS_AGL300C	AGL300Cp
GO:0005515	AAS54197	AGOS_AGL294W	AGL294Wp
GO:0005515	AAS54198	AGOS_AGL293C	AGL293Cp
GO:0005515	AAS54204	AGOS_AGL287W	Serine/threonine-protein kinase TEL1
GO:0005515	AAS54205	AGOS_AGL286C	High osmolarity signaling protein SHO1
GO:0005524	AAS54217	AGOS_AGL274W	AGL274Wp
GO:0005524	AAS54219	AGOS_AGL272C	ATP synthase subunit alpha
GO:0005515	AAS54234	AGOS_AGL257W	AGL257Wp
GO:0005524	AAS54242	AGOS_AGL249C	Serine/threonine-protein kinase SSN3
GO:0005524	AAS54244	AGOS_AGL247C	AGL247Cp
GO:0005524	AAS54249	AGOS_AGL242C	Negative regulator of the PHO system
GO:0005515	AAS54254	AGOS_AGL237C	AGL237Cp
GO:0005515	AAS54256	AGOS_AGL235C	AGL235Cp
GO:0005515	AAS54257	AGOS_AGL234W	AGL234Wp
GO:0005524	AAS54259	AGOS_AGL232C	Diphosphomevalonate decarboxylase
GO:0005524	AAS54266	AGOS_AGL225C	ATP-dependent RNA helicase DBP6
GO:0005524	AAS54279	AGOS_AGL212W	AGL212Wp
GO:0005515	AAS54295	AGOS_AGL196C	AGL196Cp
GO:0005515	AAS54301	AGOS_AGL190W	AGL190Wp
GO:0005515	AAS54306	AGOS_AGL185W	AGL185Wp
GO:0005515	AAS54321	AGOS_AGL170W	AGL170Wp
GO:0005515	AAS54322	AGOS_AGL169C	AGL169Cp
GO:0005524|GO:0016887	AAS54349	AGOS_AGL142C	AGL142Cp
GO:0005515	AAS54363	AGOS_AGL128W	AGL128Wp
GO:0005524	AAS54370	AGOS_AGL121W	AGL121Wp
GO:0005524	AAS54372	AGOS_AGL119C	RuvB-like helicase 1
GO:0005524	AAS54379	AGOS_AGL112C	ATP-dependent RNA helicase MSS116, mitochondrial
GO:0005524	AAS54381	AGOS_AGL110C	AGL110Cp
GO:0005515	AAS54385	AGOS_AGL106C	AGL106Cp
GO:0005515	AAS54396	AGOS_AGL094W	AGL094Wp
GO:0005524	AAS54398	AGOS_AGL092W	T-complex protein 1 subunit alpha
GO:0005515	AAS54439	AGOS_AGL051C	AGL051Cp
GO:0005515	AAS54446	AGOS_AGL044C	AGL044Cp
GO:0005524|GO:0016887	AAS54447	AGOS_AGL043C	AGL043Cp
GO:0005524|GO:0016887	AAS54454	AGOS_AGL036C	AGL036Cp
GO:0005515	AAS54465	AGOS_AGL025C	AGL025Cp
GO:0005515	AAS54466	AGOS_AGL024W	AGL024Wp
GO:0005515|GO:0005524	AAS54467	AGOS_AGL023W	AGL023Wp
GO:0005524	AAS54480	AGOS_AGL010W	ATP-dependent RNA helicase CHL1
GO:0005524	AAS54486	AGOS_AGL004C	ATP-dependent rRNA helicase SPB4
GO:0005515	AAS54495	AGOS_AGR006W	26S proteasome regulatory subunit RPN11
GO:0005524	AAS54516	AGOS_AGR027C	AGR027Cp
GO:0005524	AAS54526	AGOS_AGR037C	Lysyl-tRNA synthetase
GO:0005515	AAS54532	AGOS_AGR043W	AGR043Wp
GO:0005515	AAS54534	AGOS_AGR045W	AGR045Wp
GO:0005524|GO:0016887	AAS54536	AGOS_AGR047W	AGR047Wp
GO:0005524	AAS54537	AGOS_AGR048C	Mitogen-activated protein kinase HOG1
GO:0005524	AAS54547	AGOS_AGR058W	AGR058Wp
GO:0005515	AAS54558	AGOS_AGR069C	AGR069Cp
GO:0005524|GO:0016887	AAS54563	AGOS_AGR074C	Midasin
GO:0005515|GO:0005524	AAS54578	AGOS_AGR089C	AGR089Cp
GO:0005524	AAS54591	AGOS_AGR101C	AGR101Cp
GO:0005524	AAS54603	AGOS_AGR113W	AGR113Wp
GO:0005524	AAS54604	AGOS_AGR114C	AGR114Cp
GO:0005524	AAS54606	AGOS_AGR116W	AGR116Wp
GO:0005524	AAS54613	AGOS_AGR123C	AGR123Cp
GO:0005524|GO:0016887	AAS54615	AGOS_AGR125W	AGR125Wp
GO:0005515	AAS54658	AGOS_AGR168W	Protein HIR1
GO:0005515	AAS54660	AGOS_AGR170C	AGR170Cp
GO:0005515	AAS54667	AGOS_AGR177C	AGR177Cp
GO:0005515	AAS54670	AGOS_AGR180W	AGR180Wp
GO:0005515	AAS54694	AGOS_AGR204W	Vacuolar protein-sorting protein BRO1
GO:0005524	AAS54696	AGOS_AGR206C	AGR206Cp
GO:0005515	AAS54697	AGOS_AGR207C	AGR207Cp
GO:0005515	AAS54699	AGOS_AGR209W	AGR209Wp
GO:0005515	AAS54713	AGOS_AGR223W	Glycerophosphodiester phosphodiesterase GDE1
GO:0005515|GO:0005524	AAS54726	AGOS_AGR236W	AGR236Wp
GO:0005524	AAS54743	AGOS_AGR253W	AGR253Wp
GO:0005524	AAS54749	AGOS_AGR259C	AGR259Cp
GO:0005515	AAS54765	AGOS_AGR275C	AGR275Cp
GO:0005524|GO:0016887	AAS54766	AGOS_AGR276W	AGR276Wp
GO:0005524	AAS54768	AGOS_AGR278C	ATP-dependent RNA helicase DBP9
GO:0005515	AAS54789	AGOS_AGR299W	Enhancer of translation termination 1
GO:0005515	AAS54796	AGOS_AGR306C	AGR306Cp
GO:0005524	AAS54804	AGOS_AGR314W	AGR314Wp
GO:0005524	AAS54805	AGOS_AGR315C	AGR315Cp
GO:0005524	AAS54822	AGOS_AGR332C	AGR332Cp
GO:0005524	AAS54823	AGOS_AGR333C	ATP-dependent RNA helicase HAS1
GO:0005524	AAS54824	AGOS_AGR334W	AGR334Wp
GO:0005515	AAS54854	AGOS_AGR364C	AGR364Cp
GO:0005524	AAS54869	AGOS_AGR379W	Putative DNA helicase INO80
GO:0005524	AAS54884	AGOS_AGR394W	Peroxisomal biogenesis factor 6

## Sheet: Table S5
Table S5. Genes assigned under-represented Gene Ontology (GO).
Under-represented GO id	Accession	Gene id	product
GO:0003735|GO:0006412	AAS50171	AGOS_AMI004W	Ribosomal protein VAR1, mitochondrial
GO:0003735|GO:0005622|GO:0005840|GO:0006412	AAS50346	AGOS_AAL020C	60S ribosomal protein L2, mitochondrial
GO:0003735|GO:0006412	AAS50367	AGOS_AAR002W	AAR002Wp
GO:0003735|GO:0005840|GO:0006412	AAS50392	AGOS_AAR027W	AAR027Wp
GO:0003735|GO:0005622|GO:0005840|GO:0006412	AAS50432	AGOS_AAR067W	AAR067Wp
GO:0003735|GO:0005840|GO:0006412	AAS50473	AGOS_AAR108C	AAR108Cp
GO:0003735|GO:0005840|GO:0006412	AAS50494	AGOS_AAR128W	AAR128Wp
GO:0003735|GO:0005840|GO:0006412	AAS50500	AGOS_AAR134W	AAR134Wp
GO:0003735|GO:0005840|GO:0006412	AAS50544	AGOS_AAR177W	AAR177Wp
GO:0003735|GO:0005840|GO:0006412	AAS50558	AGOS_AAR191C	AAR191Cp
GO:0003735|GO:0005840|GO:0006412	AAS50627	AGOS_ABL144C	ABL144Cp
GO:0003735|GO:0005840|GO:0006412	AAS50633	AGOS_ABL138W	ABL138Wp
GO:0003735|GO:0005840|GO:0006412	AAS50635	AGOS_ABL136C	ABL136Cp
GO:0003735|GO:0005622|GO:0005840|GO:0006412	AAS50680	AGOS_ABL091C	ABL091Cp
GO:0003735|GO:0005840|GO:0006412	AAS50773	AGOS_ABR003W	ABR003Wp
GO:0003735|GO:0005622|GO:0005840|GO:0006412	AAS50775	AGOS_ABR005C	ABR005Cp
GO:0003735|GO:0005622|GO:0005840|GO:0006412	AAS50780	AGOS_ABR010C	ABR010Cp
GO:0005622	AAS50782	AGOS_ABR012C	mRNA turnover protein 4 homolog
GO:0005622	AAS50876	AGOS_ABR105C	ABR105Cp
GO:0003735|GO:0005622|GO:0005840|GO:0006412	AAS50904	AGOS_ABR133W	50S ribosomal protein L35
GO:0003735|GO:0005622|GO:0005840|GO:0006412	AAS50956	AGOS_ABR184C	40S ribosomal protein MRP2, mitochondrial
GO:0003735|GO:0005840|GO:0006412	AAS51008	AGOS_ABR235W	ABR235Wp
GO:0003735|GO:0006412	AAS51044	AGOS_ACL184C	ACL184Cp
GO:0005622	AAS51050	AGOS_ACL178C	ACL178Cp
GO:0003735|GO:0005622|GO:0005840|GO:0006412	AAS51088	AGOS_ACL140C	40S ribosomal protein S0
GO:0003735|GO:0005622|GO:0005840|GO:0006412	AAS51152	AGOS_ACL076W	ACL076Wp
GO:0003735|GO:0005622|GO:0005840|GO:0006412	AAS51185	AGOS_ACL043W	40S ribosomal protein S24
GO:0005622	AAS51227	AGOS_ACL001C	ACL001Cp
GO:0006412	AAS51290	AGOS_ACR064W	ACR064Wp
GO:0003735|GO:0005622|GO:0005840|GO:0006412	AAS51291	AGOS_ACR065C	ACR065Cp
GO:0003735|GO:0005622|GO:0005840|GO:0006412	AAS51330	AGOS_ACR104C	ACR104Cp
GO:0003735|GO:0005622|GO:0005840|GO:0006412	AAS51346	AGOS_ACR120C	ACR120Cp
GO:0003735|GO:0005622|GO:0005840|GO:0006412	AAS51447	AGOS_ACR221W	ACR221Wp
GO:0003735|GO:0005622|GO:0005840|GO:0006412	AAS51481	AGOS_ACR255C	40S ribosomal protein S21
GO:0003735|GO:0005840|GO:0006412	AAS51616	AGOS_ADL304W	ADL304Wp
GO:0003735|GO:0005840|GO:0006412	AAS51630	AGOS_ADL290W	ADL290Wp
	AAS51709	AGOS_ADL211C	GO:0003735
GO:0003735|GO:0005840|GO:0006412	AAS51753	AGOS_ADL167W	ADL167Wp
GO:0003735|GO:0005840|GO:0006412	AAS51754	AGOS_ADL166W	ADL166Wp
GO:0003735|GO:0005840|GO:0006412	AAS51762	AGOS_ADL158C	ADL158Cp
GO:0005622	AAS51789	AGOS_ADL131C	ADL131Cp
GO:0003735|GO:0005840|GO:0006412	AAS51790	AGOS_ADL130W	ADL130Wp
GO:0003735|GO:0005622|GO:0005840|GO:0006412	AAS51791	AGOS_ADL129W	ADL129Wp
GO:0003735|GO:0005840|GO:0006412	AAS51793	AGOS_ADL127C	60S ribosomal protein L2
GO:0003735|GO:0005622|GO:0005840|GO:0006412	AAS51795	AGOS_ADL125C	ADL125Cp
GO:0003735|GO:0005622|GO:0005840|GO:0006412	AAS51803	AGOS_ADL117W	ADL117Wp
GO:0003735|GO:0005622|GO:0005840|GO:0006412	AAS51842	AGOS_ADL078C	ADL078Cp
GO:0003735|GO:0005622|GO:0005840|GO:0006412	AAS52015	AGOS_ADR095W	ADR095Wp
GO:0003735|GO:0005840|GO:0006412	AAS52023	AGOS_ADR103C	60S ribosomal protein L41
GO:0003735|GO:0005622|GO:0005840|GO:0006412	AAS52126	AGOS_ADR206W	60S ribosomal protein L3
GO:0005622	AAS52155	AGOS_ADR235W	Cofilin
GO:0003735|GO:0005622|GO:0005840|GO:0006412	AAS52177	AGOS_ADR257C	60S ribosomal protein L13
GO:0003735|GO:0005840|GO:0006412	AAS52178	AGOS_ADR258W	40S ribosomal protein S16
GO:0003735|GO:0005840|GO:0006412	AAS52203	AGOS_ADR283W	ADR283Wp
GO:0003735|GO:0005840|GO:0006412	AAS52341	AGOS_AEL343C	AEL343Cp
GO:0005622	AAS52430	AGOS_AEL255W	AEL255Wp
GO:0003735|GO:0005622|GO:0005840|GO:0006412	AAS52431	AGOS_AEL254W	AEL254Wp
GO:0003735|GO:0005622|GO:0005840|GO:0006412	AAS52523	AGOS_AEL162W	AEL162Wp
GO:0003735|GO:0005840|GO:0006412	AAS52533	AGOS_AEL152W	AEL152Wp
GO:0003735|GO:0005840|GO:0006412	AAS52534	AGOS_AEL151C	40S ribosomal protein S22
GO:0003735|GO:0005622|GO:0005840|GO:0006412	AAS52535	AGOS_AEL150W	60S ribosomal protein L39
GO:0003735|GO:0005840|GO:0006412	AAS52548	AGOS_AEL137W	AEL137Wp
GO:0003735|GO:0005840|GO:0006412	AAS52566	AGOS_AEL119W	AEL119Wp
GO:0003735|GO:0005622|GO:0005840|GO:0006412	AAS52588	AGOS_AEL097C	30S ribosomal protein S15
GO:0003735|GO:0005840|GO:0006412	AAS52717	AGOS_AER033W	40S ribosomal protein S9, mitochondrial
GO:0003735|GO:0005622|GO:0005840|GO:0006412	AAS52736	AGOS_AER052W	40S ribosomal protein S29
GO:0003735|GO:0005840|GO:0006412	AAS52760	AGOS_AER076C	60S ribosomal protein L31
GO:0003735|GO:0006412	AAS52809	AGOS_AER126W	54S ribosomal protein L4, mitochondrial
GO:0003735|GO:0005840|GO:0006412	AAS52814	AGOS_AER131C	40S ribosomal protein S1
GO:0003735|GO:0005622|GO:0005840|GO:0006412	AAS52832	AGOS_AER149W	AER149Wp
GO:0003735|GO:0005622|GO:0005840|GO:0006412	AAS52860	AGOS_AER179C	AER179Cp
GO:0005622	AAS52924	AGOS_AER243W	AER243Wp
GO:0003735|GO:0005622|GO:0005840|GO:0006412	AAS52943	AGOS_AER262C	AER262Cp
GO:0003735|GO:0005622|GO:0005840|GO:0006412	AAS52995	AGOS_AER315C	AER315Cp
GO:0003735|GO:0005840|GO:0006412	AAS52996	AGOS_AER316C	AER316Cp
GO:0003735|GO:0005622|GO:0005840|GO:0006412	AAS52999	AGOS_AER319W	AER319Wp
GO:0003735|GO:0005840|GO:0006412	AAS53047	AGOS_AER367C	AER367Cp
GO:0003735|GO:0005622|GO:0005840|GO:0006412	AAS53101	AGOS_AER422C	AER422Cp
GO:0003735|GO:0005622|GO:0005840|GO:0006412	AAS53211	AGOS_AFL163C	60S ribosomal protein L36
GO:0003735	AAS53212	AGOS_AFL162C	AFL162Cp
GO:0003735|GO:0005622|GO:0005840|GO:0006412	AAS53218	AGOS_AFL156W	AFL156Wp
GO:0003735|GO:0005622|GO:0005840|GO:0006412	AAS53283	AGOS_AFL089C	AFL089Cp
GO:0003735|GO:0005622|GO:0005840|GO:0006412	AAS53315	AGOS_AFL057W	Ribosomal protein L36
GO:0003735|GO:0005622|GO:0005840|GO:0006412	AAS53405	AGOS_AFR034W	60S ribosomal protein L44
GO:0005840	AAS53462	AGOS_AFR091W	AFR091Wp
GO:0003735|GO:0005622|GO:0005840|GO:0006412	AAS53565	AGOS_AFR194W	AFR194Wp
GO:0003735|GO:0005840|GO:0006412	AAS53585	AGOS_AFR214C	Ribosomal protein L15
GO:0003735|GO:0005840|GO:0006412	AAS53656	AGOS_AFR285C	AFR285Cp
GO:0003735|GO:0005840|GO:0006412	AAS53701	AGOS_AFR330C	AFR330Cp
GO:0005622	AAS53756	AGOS_AFR385W	AFR385Wp
GO:0003735|GO:0005840|GO:0006412	AAS53774	AGOS_AFR403W	AFR403Wp
GO:0003735|GO:0005840|GO:0006412	AAS53776	AGOS_AFR405W	AFR405Wp
GO:0003735|GO:0005622|GO:0005840|GO:0006412	AAS53784	AGOS_AFR413C	AFR413Cp
GO:0005622	AAS53830	AGOS_AFR459W	AFR459Wp
GO:0003735|GO:0005622|GO:0005840|GO:0006412	AAS53872	AGOS_AFR501C	AFR501Cp
GO:0003735|GO:0005840|GO:0006412	AAS53950	AGOS_AFR579W	40S ribosomal protein S22
GO:0003735|GO:0005622|GO:0005840|GO:0006412	AAS54060	AGOS_AFR688C	Ribosomal protein L37
GO:0005622	AAS54175	AGOS_AGL316W	AGL316Wp
GO:0005622	AAS54177	AGOS_AGL314C	AGL314Cp
GO:0003735|GO:0005622|GO:0005840|GO:0006412	AAS54181	AGOS_AGL310C	60S ribosomal protein L43
GO:0003735|GO:0005840|GO:0006412	AAS54203	AGOS_AGL288W	AGL288Wp
GO:0003735|GO:0005840|GO:0006412	AAS54207	AGOS_AGL284C	AGL284Cp
GO:0003735|GO:0005622|GO:0005840|GO:0006412	AAS54210	AGOS_AGL281C	60S ribosomal protein L32
GO:0005622	AAS54254	AGOS_AGL237C	AGL237Cp
GO:0003735|GO:0005840|GO:0006412	AAS54267	AGOS_AGL224W	AGL224Wp
GO:0003735|GO:0005840|GO:0006412	AAS54269	AGOS_AGL222W	AGL222Wp
GO:0003735|GO:0005840|GO:0006412	AAS54363	AGOS_AGL128W	AGL128Wp
GO:0005622	AAS54459	AGOS_AGL031W	AGL031Wp
GO:0003735|GO:0005622|GO:0005840|GO:0006412	AAS54460	AGOS_AGL030W	AGL030Wp
GO:0003735|GO:0005622|GO:0005840|GO:0006412	AAS54477	AGOS_AGL013W	AGL013Wp
GO:0003735|GO:0005622|GO:0005840|GO:0006412	AAS54570	AGOS_AGR081C	50S ribosomal protein L34
GO:0005622	AAS54683	AGOS_AGR193C	AGR193Cp
GO:0003735|GO:0005622|GO:0005840|GO:0006412	AAS54687	AGOS_AGR197C	40S ribosomal protein S6
GO:0005622	AAS54736	AGOS_AGR246W	AGR246Wp
GO:0003735|GO:0005622|GO:0005840|GO:0006412	AAS54751	AGOS_AGR261W	40S ribosomal protein S28
GO:0003735|GO:0005622|GO:0005840|GO:0006412	AAS54777	AGOS_AGR287C	AGR287Cp
